# Supplementary material for: [Bis(pyridin-2-ylmeth­yl)amine-κ3 N,N′,N′′]tricarbonyl­rhenium(I) bromide hemihydrate
Source: Acta Crystallogr Sect E Struct Rep Online. 2012 May 5;68(Pt 6):m741–2. doi: 10.1107/S1600536812019654 (PMC3379082; doi:10.1107/S1600536812019654)
Supplement: Supplementary file 1 [file e-68-0m741-sup1.cif]

##############################################################################
#                                                                            #
# This CIF contains the data in a paper accepted for publication in          #
# Acta Crystallographica Section E. It conforms to the requirements of       #
# Notes for Authors for Acta Crystallographica Section E, and has been       #
# peer reviewed under the auspices of the IUCr Commission on Journals.       #
#                                                                            #
# Full details of the Crystallographic Information File format               #
# are given in the paper "The Crystallographic Information File (CIF):       #
# a New Standard Archive File for Crystallography" by S. R. Hall, F. H.      #
# Allen and I. D. Brown [Acta Cryst. (1991), A47, 655-685].                  #
#                                                                            #
# The current version of the core CIF dictionary is obtainable from          #
# ftp://ftp.iucr.org/pub/cif_core.dic.                                       #
#                                                                            #
# Software is freely available for graphical display of the structure(s)     #
# in this CIF. For information consult the CIF software page                 #
# http://www.iucr.org/resources/cif/software.                                #
#                                                                            #
# This file may be used for bona fide research purposes within the           #
# scientific community so long as proper attribution is given to the journal # 
# article from which it was obtained.                                        #
#                                                                            #
##############################################################################
data_global
_audit_creation_method     'WinGX routine CIF_UPDATE'
_audit_conform_dict_name     cif_core.dic
_audit_conform_dict_version     2.4
_journal_data_validation_number     ?
_journal_date_recd_electronic     2012-04-26
_journal_date_accepted     2012-05-02
_journal_name_full     'Acta Crystallographica, Section E'
_journal_year     2012
_journal_volume     68
_journal_issue      6
_journal_page_first     m741
_journal_page_last     m742
_journal_paper_category     QM
_journal_paper_doi     10.1107/S1600536812019654
_journal_coeditor_code     RU2033
_publ_contact_author_name     'Schutte, M'
_publ_contact_author_address
;
Department of Chemistry
PO Box 339
University of the Free State
Bloemfontein m9330
South Africa
;
_publ_contact_author_email     schuttem@ufs.ac.za
_publ_contact_author_fax     '00(27)514446384'
_publ_contact_author_phone     '00(27)514017130'
_publ_section_title
;\
[Bis(pyridin-2-ylmethyl)amine-\k^3^<i>N</i>,<i>N</i>',<i>N</i>'']\
tricarbonylrhenium(I) bromide hemihydrate
;
loop_
    _publ_author_name
    _publ_author_footnote
    _publ_author_address
    'Schutte, Marietjie' ?
;
Department of Chemistry
PO Box 339
University of the Free State
Bloemfontein 9330
South Africa
;
    'Muller, Theunis J.' ?
;
Department of Chemistry
PO Box 339
University of the Free State
Bloemfontein 9330
South Africa
;
    'Visser, Hendrik G.' ?
;
Department of Chemistry
PO Box 339
University of the Free State
Bloemfontein 9330
South Africa
;
    'Roodt, Andreas' ?
;
Department of Chemistry
PO Box 339
University of the Free State
Bloemfontein 9330
South Africa
;
data_I
_audit_creation_method     'WinGX routine CIF_UPDATE'
_chemical_name_systematic
;
[Bis(pyridin-2-ylmethyl)amine-
\k^3^<i>N</i>,<i>N</i>',<i>N</i>'']tricarbonylrhenium(I) bromide monohydrate
;
_chemical_formula_moiety     'C15 H13 N3 O3 Re +, Br -, 0.5(H2 O)'
_chemical_formula_sum     'C15 H14 Br1 N3 O3.5 Re1'
_chemical_formula_iupac     '[Re (C12 H12 N3) (C O)3] Br, 0.5H2 O'
_chemical_formula_weight     558.4
_symmetry_cell_setting     monoclinic
_symmetry_space_group_name_H-M     'C 2/c'
_space_group_name_Hall     '-C 2yc'
loop_
    _symmetry_equiv_pos_as_xyz
    'x, y, z'
    '-x, y, -z+1/2'
    'x+1/2, y+1/2, z'
    '-x+1/2, y+1/2, -z+1/2'
    '-x, -y, -z'
    'x, -y, z-1/2'
    '-x+1/2, -y+1/2, -z'
    'x+1/2, -y+1/2, z-1/2'
_cell_length_a     21.542(5)
_cell_length_b     11.684(5)
_cell_length_c     15.126(5)
_cell_angle_alpha     90
_cell_angle_beta     118.172(5)
_cell_angle_gamma     90
_cell_volume     3356(2)
_cell_formula_units_Z     8
_cell_measurement_reflns_used     9928
_cell_measurement_theta_min     2.78
_cell_measurement_theta_max     28.29
_cell_measurement_temperature     100(2)
_exptl_crystal_description     needle
_exptl_crystal_colour     colourless
_exptl_crystal_size_max     0.339
_exptl_crystal_size_mid     0.118
_exptl_crystal_size_min     0.087
_exptl_crystal_density_diffrn     2.21
_exptl_crystal_density_method     'not measured'
_exptl_crystal_F_000     2104
_exptl_absorpt_coefficient_mu     9.643
_exptl_absorpt_correction_type     multi-scan
_exptl_absorpt_process_details     '(SADABS; Bruker, 2008)'
_exptl_absorpt_correction_T_min     0.265
_exptl_absorpt_correction_T_max     0.432
_exptl_special_details     ?
_diffrn_ambient_temperature     100(2)
_diffrn_radiation_type     MoK\a
_diffrn_radiation_wavelength     0.71073
_diffrn_radiation_monochromator     graphite
_diffrn_measurement_device_type     'Bruker APEXII CCD'
_diffrn_measurement_method     '\f and \w scans'
_diffrn_reflns_number     28139
_diffrn_reflns_av_R_equivalents     0.0308
_diffrn_reflns_theta_min     3.23
_diffrn_reflns_theta_max     28
_diffrn_reflns_theta_full     28
_diffrn_measured_fraction_theta_max     0.995
_diffrn_measured_fraction_theta_full     0.995
_diffrn_reflns_limit_h_min     -28
_diffrn_reflns_limit_h_max     28
_diffrn_reflns_limit_k_min     -15
_diffrn_reflns_limit_k_max     15
_diffrn_reflns_limit_l_min     -19
_diffrn_reflns_limit_l_max     17
_refine_special_details
;
Refinement of <i>F</i>^2^ against ALL reflections. The weighted <i>R</i>-factor
<i>wR</i> and goodness of fit <i>S</i> are based on <i>F</i>^2^, conventional
<i>R</i>-factors <i>R</i> are based on <i>F</i>, with <i>F</i> set to zero for
negative <i>F</i>^2^. The threshold expression of <i>F</i>^2^ >
2\s(<i>F</i>^2^) is used only for calculating <i>R</i>-factors(gt) <i>etc</i>.
and is not relevant to the choice of reflections for refinement.
<i>R</i>-factors based on <i>F</i>^2^ are statistically about twice as large
as those based on <i>F</i>, and <i>R</i>- factors based on ALL data will be
even larger.
;
_reflns_number_total     4032
_reflns_number_gt     3688
_reflns_threshold_expression     >2\s(I)
_refine_ls_structure_factor_coef     Fsqd
_refine_ls_matrix_type     full
_refine_ls_R_factor_all     0.0177
_refine_ls_R_factor_gt     0.0143
_refine_ls_wR_factor_ref     0.0312
_refine_ls_goodness_of_fit_ref     1.047
_refine_ls_restrained_S_all     1.049
_refine_ls_number_reflns     4032
_refine_ls_number_parameters     220
_refine_ls_number_restraints     2
_refine_ls_hydrogen_treatment     mixed
_refine_ls_weighting_scheme     calc
_refine_ls_weighting_details
         'calc w=1/[\s^2^(Fo^2^)+(0.0112P)^2^+4.2440P] where P=(Fo^2^+2Fc^2^)/3'
_atom_sites_solution_hydrogens     geom
_atom_sites_solution_primary     direct
_atom_sites_solution_secondary     difmap
_refine_ls_shift/su_max     0.004
_refine_ls_shift/su_mean     0
_refine_diff_density_max     1.138
_refine_diff_density_min     -0.604
_refine_ls_extinction_method     none
loop_
    _atom_type_symbol
    _atom_type_description
    _atom_type_scat_dispersion_real
    _atom_type_scat_dispersion_imag
    _atom_type_scat_source
    C C 0.0033 0.0016 'International Tables Vol C Tables 4.2.6.8 and 6.1.1.4'
    H H 0 0 'International Tables Vol C Tables 4.2.6.8 and 6.1.1.4'
    N N 0.0061 0.0033 'International Tables Vol C Tables 4.2.6.8 and 6.1.1.4'
    O O 0.0106 0.006 'International Tables Vol C Tables 4.2.6.8 and 6.1.1.4'
    Re Re -1.0185 7.231 'International Tables Vol C Tables 4.2.6.8 and 6.1.1.4'
    Ag Ag -0.8971 1.1015 'International Tables Vol C Tables 4.2.6.8 and 6.1.1.4'
    Br Br -0.2901 2.4595 'International Tables Vol C Tables 4.2.6.8 and 6.1.1.4'
_computing_data_collection     'APEX2 (Bruker, 2008)'
_computing_cell_refinement     'SAINT-Plus (Bruker, 2008)'
_computing_data_reduction     'SAINT-Plus (Bruker, 2008)'
_computing_structure_solution     'SHELXS97 (Sheldrick, 2008)'
_computing_structure_refinement     'SHELXL97 (Sheldrick, 2008)'
_computing_molecular_graphics     'DIAMOND(Brandenburg & Putz, 2005)'
_computing_publication_material     'WinGX (Farrugia, 1999)'
loop_
    _atom_site_type_symbol
    _atom_site_label
    _atom_site_fract_x
    _atom_site_fract_y
    _atom_site_fract_z
    _atom_site_U_iso_or_equiv
    _atom_site_adp_type
    _atom_site_calc_flag
    _atom_site_refinement_flags
    _atom_site_occupancy
    _atom_site_disorder_assembly
    _atom_site_disorder_group
    Re Re1 0.832406(4) 0.266160(7) 0.262052(6) 0.01016(3) Uani d . 1 . .
    N N1 0.82258(9) 0.22093(15) 0.39486(13) 0.0105(4) Uani d . 1 . .
    C C3 0.84911(12) 0.3216(2) 0.15505(17) 0.0181(5) Uani d . 1 . .
    N N3 0.91084(10) 0.37861(16) 0.37892(14) 0.0130(4) Uani d D 1 . .
    C C2 0.74889(12) 0.35874(19) 0.21078(16) 0.0144(5) Uani d . 1 . .
    N N2 0.92780(9) 0.16093(16) 0.33122(13) 0.0124(4) Uani d . 1 . .
    C C25 0.98776(12) 0.21485(19) 0.39603(16) 0.0134(4) Uani d . 1 . .
    C C21 0.92998(12) 0.04661(19) 0.31905(16) 0.0152(5) Uani d . 1 . .
    H H21 0.8888 0.0093 0.2746 0.018 Uiso calc R 1 . .
    C C22 0.99066(12) -0.0171(2) 0.36981(18) 0.0204(5) Uani d . 1 . .
    H H22 0.9908 -0.0954 0.3586 0.024 Uiso calc R 1 . .
    C C24 1.05014(12) 0.1556(2) 0.45125(17) 0.0185(5) Uani d . 1 . .
    H H24 1.0906 0.194 0.4966 0.022 Uiso calc R 1 . .
    C C23 1.05138(12) 0.0382(2) 0.43790(18) 0.0210(5) Uani d . 1 . .
    H H23 1.0927 -0.0029 0.4744 0.025 Uiso calc R 1 . .
    C C15 0.86452(11) 0.27820(18) 0.48059(16) 0.0125(4) Uani d . 1 . .
    C C11 0.78009(11) 0.13816(19) 0.39807(16) 0.0139(4) Uani d . 1 . .
    H H11 0.7496 0.1013 0.3388 0.017 Uiso calc R 1 . .
    C C12 0.78005(12) 0.1058(2) 0.48615(17) 0.0164(5) Uani d . 1 . .
    H H12 0.7504 0.048 0.486 0.02 Uiso calc R 1 . .
    C C16 0.90207(12) 0.3815(2) 0.47098(16) 0.0157(5) Uani d . 1 . .
    H H16A 0.8758 0.4496 0.4695 0.019 Uiso calc R 1 . .
    H H16B 0.9481 0.3865 0.5294 0.019 Uiso calc R 1 . .
    O O2 0.69748(8) 0.41059(14) 0.17770(13) 0.0210(4) Uani d . 1 . .
    O O1 0.74405(8) 0.07008(14) 0.12519(12) 0.0212(4) Uani d . 1 . .
    O O3 0.85788(9) 0.35753(17) 0.09110(13) 0.0306(4) Uani d . 1 . .
    C C1 0.77537(11) 0.1458(2) 0.17563(16) 0.0147(5) Uani d . 1 . .
    C C26 0.98272(11) 0.34246(19) 0.39980(17) 0.0151(5) Uani d . 1 . .
    H H26A 1.0168 0.3697 0.4656 0.018 Uiso calc R 1 . .
    H H26B 0.994 0.3767 0.3507 0.018 Uiso calc R 1 . .
    C C14 0.86774(13) 0.2485(2) 0.57138(17) 0.0171(5) Uani d . 1 . .
    H H14 0.8983 0.2868 0.6298 0.02 Uiso calc R 1 . .
    C C13 0.82505(12) 0.1613(2) 0.57449(17) 0.0185(5) Uani d . 1 . .
    H H13 0.8266 0.1404 0.6348 0.022 Uiso calc R 1 . .
    Br Br1 0.899690(12) 0.65619(2) 0.320564(16) 0.01760(5) Uani d . 1 . .
    O O4 1 0.5200(3) 0.25 0.0578(10) Uani d SD 1 . .
    H H3 0.9062(16) 0.4465(17) 0.356(2) 0.053(7) Uiso d D 1 . .
    H H4A 0.9723(15) 0.567(2) 0.268(2) 0.053(7) Uiso d D 1 . .
loop_
    _atom_site_aniso_label
    _atom_site_aniso_U_11
    _atom_site_aniso_U_22
    _atom_site_aniso_U_33
    _atom_site_aniso_U_12
    _atom_site_aniso_U_13
    _atom_site_aniso_U_23
    Re1 0.00954(5) 0.01156(5) 0.00819(4) 0.00126(3) 0.00319(3) 0.00068(3)
    N1 0.0101(9) 0.0109(9) 0.0103(8) 0.0031(7) 0.0046(7) 0.0003(7)
    C3 0.0121(11) 0.0238(13) 0.0156(11) 0.0040(9) 0.0042(9) 0.0025(10)
    N3 0.0124(9) 0.0106(9) 0.0138(9) -0.0001(8) 0.0045(8) 0.0004(7)
    C2 0.0195(12) 0.0123(11) 0.0133(11) -0.0026(9) 0.0093(9) 0.0000(9)
    N2 0.0114(9) 0.0143(10) 0.0125(9) 0.0016(7) 0.0063(7) 0.0016(7)
    C25 0.0133(11) 0.0162(12) 0.0126(10) 0.0005(9) 0.0077(9) 0.0004(8)
    C21 0.0143(11) 0.0174(12) 0.0154(11) 0.0015(9) 0.0082(9) -0.0008(9)
    C22 0.0226(13) 0.0181(13) 0.0221(12) 0.0049(10) 0.0119(11) 0.0009(10)
    C24 0.0133(11) 0.0246(13) 0.0163(11) 0.0016(10) 0.0060(9) 0.0001(10)
    C23 0.0161(12) 0.0261(14) 0.0196(12) 0.0105(10) 0.0073(10) 0.0037(10)
    C15 0.0100(10) 0.0127(11) 0.0137(10) 0.0038(8) 0.0049(9) -0.0008(8)
    C11 0.0134(11) 0.0112(11) 0.0161(11) 0.0040(9) 0.0061(9) 0.0009(9)
    C12 0.0176(12) 0.0145(12) 0.0216(12) 0.0044(9) 0.0129(10) 0.0052(9)
    C16 0.0150(11) 0.0167(12) 0.0129(10) -0.0014(9) 0.0044(9) -0.0046(9)
    O2 0.0154(9) 0.0152(9) 0.0295(9) 0.0036(7) 0.0081(7) 0.0045(7)
    O1 0.0191(9) 0.0223(9) 0.0174(8) -0.0003(7) 0.0047(7) -0.0083(7)
    O3 0.0287(10) 0.0461(12) 0.0224(9) 0.0075(9) 0.0166(8) 0.0134(9)
    C1 0.0124(11) 0.0191(12) 0.0120(10) 0.0050(9) 0.0053(9) 0.0023(9)
    C26 0.0100(11) 0.0169(12) 0.0171(11) -0.0013(9) 0.0053(9) -0.0004(9)
    C14 0.0182(12) 0.0196(13) 0.0121(11) 0.0068(9) 0.0061(10) -0.0014(9)
    C13 0.0197(12) 0.0205(13) 0.0179(12) 0.0096(10) 0.0110(10) 0.0071(9)
    Br1 0.01889(12) 0.01679(12) 0.01454(11) 0.00078(9) 0.00578(9) 0.00349(8)
    O4 0.091(3) 0.0332(19) 0.090(3) 0 0.076(2) 0
_geom_special_details
;
All s.u.'s (except the s.u. in the dihedral angle between two l.s. planes) are
estimated using the full covariance matrix. The cell s.u.'s are taken into
account individually in the estimation of s.u.'s in distances, angles and
torsion angles; correlations between s.u.'s in cell parameters are only used
when they are defined by crystal symmetry. An approximate (isotropic)
treatment of cell s.u.'s is used for estimating s.u.'s involving l.s. planes.
;
loop_
    _geom_bond_atom_site_label_1
    _geom_bond_atom_site_label_2
    _geom_bond_site_symmetry_2
    _geom_bond_distance
    _geom_bond_publ_flag
    Re1 C1 . 1.918(2) y
    Re1 C2 . 1.921(2) y
    Re1 C3 . 1.928(2) y
    Re1 N1 . 2.1819(19) y
    Re1 N2 . 2.1906(18) y
    Re1 N3 . 2.2104(19) y
    N1 C11 . 1.348(3) ?
    N1 C15 . 1.356(3) ?
    C3 O3 . 1.149(3) ?
    N3 C26 . 1.488(3) ?
    N3 C16 . 1.491(3) ?
    N3 H3 . 0.850(18) ?
    C2 O2 . 1.149(3) ?
    N2 C21 . 1.352(3) ?
    N2 C25 . 1.353(3) ?
    C25 C24 . 1.387(3) ?
    C25 C26 . 1.498(3) ?
    C21 C22 . 1.380(3) ?
    C21 H21 . 0.93 ?
    C22 C23 . 1.385(3) ?
    C22 H22 . 0.93 ?
    C24 C23 . 1.388(3) ?
    C24 H24 . 0.93 ?
    C23 H23 . 0.93 ?
    C15 C14 . 1.386(3) ?
    C15 C16 . 1.498(3) ?
    C11 C12 . 1.385(3) ?
    C11 H11 . 0.93 ?
    C12 C13 . 1.386(3) ?
    C12 H12 . 0.93 ?
    C16 H16A . 0.97 ?
    C16 H16B . 0.97 ?
    O1 C1 . 1.155(3) ?
    C26 H26A . 0.97 ?
    C26 H26B . 0.97 ?
    C14 C13 . 1.389(3) ?
    C14 H14 . 0.93 ?
    C13 H13 . 0.93 ?
    O4 H4A . 0.939(17) ?
loop_
    _geom_angle_atom_site_label_1
    _geom_angle_atom_site_label_2
    _geom_angle_atom_site_label_3
    _geom_angle_site_symmetry_1
    _geom_angle_site_symmetry_3
    _geom_angle
    _geom_angle_publ_flag
    C1 Re1 C2 . . 87.77(10) ?
    C1 Re1 C3 . . 89.29(10) ?
    C2 Re1 C3 . . 88.99(9) ?
    C1 Re1 N1 . . 98.08(8) y
    C2 Re1 N1 . . 91.64(8) y
    C3 Re1 N1 . . 172.62(8) y
    C1 Re1 N2 . . 93.94(8) y
    C2 Re1 N2 . . 175.80(8) y
    C3 Re1 N2 . . 94.86(8) y
    N1 Re1 N2 . . 84.33(7) y
    C1 Re1 N3 . . 169.31(8) y
    C2 Re1 N3 . . 101.82(9) y
    C3 Re1 N3 . . 95.54(9) y
    N1 Re1 N3 . . 77.14(7) y
    N2 Re1 N3 . . 76.18(7) y
    C11 N1 C15 . . 118.46(19) ?
    C11 N1 Re1 . . 124.72(14) ?
    C15 N1 Re1 . . 116.78(14) ?
    O3 C3 Re1 . . 177.9(2) ?
    C26 N3 C16 . . 112.72(17) ?
    C26 N3 Re1 . . 109.09(13) ?
    C16 N3 Re1 . . 111.98(13) ?
    C26 N3 H3 . . 105(2) ?
    C16 N3 H3 . . 108(2) ?
    Re1 N3 H3 . . 109(2) ?
    O2 C2 Re1 . . 177.3(2) ?
    C21 N2 C25 . . 118.42(19) ?
    C21 N2 Re1 . . 125.07(15) ?
    C25 N2 Re1 . . 116.37(15) ?
    N2 C25 C24 . . 121.8(2) ?
    N2 C25 C26 . . 115.44(19) ?
    C24 C25 C26 . . 122.7(2) ?
    N2 C21 C22 . . 122.8(2) ?
    N2 C21 H21 . . 118.6 ?
    C22 C21 H21 . . 118.6 ?
    C21 C22 C23 . . 118.4(2) ?
    C21 C22 H22 . . 120.8 ?
    C23 C22 H22 . . 120.8 ?
    C25 C24 C23 . . 119.0(2) ?
    C25 C24 H24 . . 120.5 ?
    C23 C24 H24 . . 120.5 ?
    C22 C23 C24 . . 119.6(2) ?
    C22 C23 H23 . . 120.2 ?
    C24 C23 H23 . . 120.2 ?
    N1 C15 C14 . . 121.6(2) ?
    N1 C15 C16 . . 116.82(19) ?
    C14 C15 C16 . . 121.4(2) ?
    N1 C11 C12 . . 122.6(2) ?
    N1 C11 H11 . . 118.7 ?
    C12 C11 H11 . . 118.7 ?
    C11 C12 C13 . . 118.8(2) ?
    C11 C12 H12 . . 120.6 ?
    C13 C12 H12 . . 120.6 ?
    N3 C16 C15 . . 112.61(18) ?
    N3 C16 H16A . . 109.1 ?
    C15 C16 H16A . . 109.1 ?
    N3 C16 H16B . . 109.1 ?
    C15 C16 H16B . . 109.1 ?
    H16A C16 H16B . . 107.8 ?
    O1 C1 Re1 . . 176.56(19) ?
    N3 C26 C25 . . 111.18(18) ?
    N3 C26 H26A . . 109.4 ?
    C25 C26 H26A . . 109.4 ?
    N3 C26 H26B . . 109.4 ?
    C25 C26 H26B . . 109.4 ?
    H26A C26 H26B . . 108 ?
    C15 C14 C13 . . 119.5(2) ?
    C15 C14 H14 . . 120.2 ?
    C13 C14 H14 . . 120.2 ?
    C12 C13 C14 . . 118.9(2) ?
    C12 C13 H13 . . 120.5 ?
    C14 C13 H13 . . 120.5 ?
loop_
    _geom_hbond_atom_site_label_D
    _geom_hbond_atom_site_label_H
    _geom_hbond_atom_site_label_A
    _geom_hbond_site_symmetry_A
    _geom_hbond_distance_DH
    _geom_hbond_distance_HA
    _geom_hbond_distance_DA
    _geom_hbond_angle_DHA
    N3 H3 Br1 . 0.850(18) 2.499(18) 3.340(2) 170(3)
    O4 H4A Br1 . 0.939(17) 2.313(18) 3.2429(18) 171(3)
    C11 H11 O2 4_645 0.93 2.57 3.023(3) 110.6
    C12 H12 O1 6_556 0.93 2.57 3.285(3) 133.6
    C21 H21 O2 4_645 0.93 2.56 3.193(3) 125.2
    C26 H26A Br1 5_766 0.97 2.88 3.767(3) 152.5
    C26 H26B O4 . 0.97 2.31 3.221(3) 156.4
_iucr_refine_instructions_details
;
TITL 10Tmsc9_0ma in C2/c
CELL  0.71073  21.5420  11.6840  15.1260   90.000  118.172   90.000
ZERR     2.00   0.0050   0.0050   0.0050    0.005    0.005    0.005
LATT   7
SYMM  - X,   Y, 1/2 - Z
SFAC  C    H    N    O    RE   AG   BR
UNIT  120  112  24   28   8    0    8
MERG   2
OMIT    -4.00  56.00
OMIT    -2   0   2
OMIT     1   1   1
OMIT     2   0   0
OMIT    -1   1   1
OMIT     1   1   0
DFIX  0.850 0.020 H4A O4
DFIX  0.850 0.020 H3 N3
ISOR  0.100 H3 H4A
SIMU  0.040 0.080 1.700 H3 H4A
EADP  H3 H4A
FMAP   2
EQIV $1 1.5-x,-0.5+y,0.5-z
EQIV $2  x,-y,0.5+z
EQIV $3 2-x,1-y,1-z
HTab N3 Br1
HTAB O4 Br1
HTAB C11 O2_$1
HTAB C12 O1_$2
HTAB C21 O2_$1
HTAB C26 Br1_$3
HTAB C26 O4
BOND
BOND $H
PLAN   25
ACTA
BOND
BOND   $H
L.S.   4
WGHT    0.011200    4.244000
FVAR       0.03499
RE1   5    0.832406    0.266160    0.262052    11.00000    0.00954    0.01156 =
         0.00819    0.00068    0.00319    0.00126
N1    3    0.822582    0.220934    0.394855    11.00000    0.01007    0.01095 =
         0.01026    0.00032    0.00455    0.00309
C3    1    0.849109    0.321596    0.155054    11.00000    0.01211    0.02377 =
         0.01556    0.00254    0.00421    0.00397
N3    3    0.910843    0.378608    0.378918    11.00000    0.01244    0.01063 =
         0.01384    0.00037    0.00448   -0.00011
C2    1    0.748890    0.358736    0.210777    11.00000    0.01951    0.01228 =
         0.01334    0.00001    0.00928   -0.00262
N2    3    0.927795    0.160931    0.331224    11.00000    0.01139    0.01428 =
         0.01245    0.00159    0.00630    0.00163
C25   1    0.987759    0.214853    0.396026    11.00000    0.01331    0.01622 =
         0.01258    0.00044    0.00767    0.00048
C21   1    0.929983    0.046614    0.319052    11.00000    0.01426    0.01743 =
         0.01544   -0.00082    0.00825    0.00152
AFIX  43
H21   2    0.888836    0.009345    0.274566    11.00000   -1.20000
AFIX   0
C22   1    0.990655   -0.017149    0.369808    11.00000    0.02262    0.01812 =
         0.02210    0.00090    0.01187    0.00491
AFIX  43
H22   2    0.990761   -0.095385    0.358563    11.00000   -1.20000
AFIX   0
C24   1    1.050142    0.155635    0.451254    11.00000    0.01335    0.02461 =
         0.01632    0.00013    0.00597    0.00158
AFIX  43
H24   2    1.090555    0.193974    0.496567    11.00000   -1.20000
AFIX   0
C23   1    1.051380    0.038242    0.437903    11.00000    0.01605    0.02607 =
         0.01961    0.00367    0.00733    0.01051
AFIX  43
H23   2    1.092710   -0.002929    0.474441    11.00000   -1.20000
AFIX   0
C15   1    0.864517    0.278203    0.480590    11.00000    0.01002    0.01271 =
         0.01373   -0.00084    0.00486    0.00381
C11   1    0.780091    0.138162    0.398070    11.00000    0.01340    0.01123 =
         0.01608    0.00088    0.00608    0.00402
AFIX  43
H11   2    0.749596    0.101293    0.338792    11.00000   -1.20000
AFIX   0
C12   1    0.780046    0.105843    0.486147    11.00000    0.01761    0.01447 =
         0.02165    0.00523    0.01289    0.00435
AFIX  43
H12   2    0.750354    0.047988    0.486019    11.00000   -1.20000
AFIX   0
C16   1    0.902073    0.381535    0.470977    11.00000    0.01495    0.01668 =
         0.01287   -0.00464    0.00435   -0.00142
AFIX  23
H16A  2    0.875792    0.449575    0.469478    11.00000   -1.20000
H16B  2    0.948114    0.386546    0.529435    11.00000   -1.20000
AFIX   0
O2    4    0.697485    0.410587    0.177702    11.00000    0.01543    0.01516 =
         0.02945    0.00454    0.00810    0.00358
O1    4    0.744050    0.070076    0.125191    11.00000    0.01909    0.02234 =
         0.01744   -0.00828    0.00466   -0.00033
O3    4    0.857881    0.357525    0.091098    11.00000    0.02875    0.04611 =
         0.02236    0.01338    0.01658    0.00746
C1    1    0.775371    0.145821    0.175635    11.00000    0.01242    0.01909 =
         0.01195    0.00228    0.00528    0.00504
C26   1    0.982722    0.342458    0.399797    11.00000    0.01005    0.01693 =
         0.01705   -0.00036    0.00529   -0.00133
AFIX  23
H26A  2    1.016793    0.369679    0.465608    11.00000   -1.20000
H26B  2    0.993990    0.376665    0.350680    11.00000   -1.20000
AFIX   0
C14   1    0.867737    0.248548    0.571379    11.00000    0.01819    0.01963 =
         0.01212   -0.00137    0.00611    0.00678
AFIX  43
H14   2    0.898272    0.286828    0.629809    11.00000   -1.20000
AFIX   0
C13   1    0.825053    0.161284    0.574495    11.00000    0.01968    0.02047 =
         0.01786    0.00709    0.01097    0.00965
AFIX  43
H13   2    0.826632    0.140376    0.634847    11.00000   -1.20000
AFIX   0
BR1   7    0.899690    0.656188    0.320564    11.00000    0.01889    0.01679 =
         0.01454    0.00349    0.00578    0.00078
O4    4    1.000000    0.520048    0.250000    10.50000    0.09057    0.03324 =
         0.08975    0.00000    0.07571    0.00000
H3    2    0.906193    0.446467    0.356406    11.00000    0.05347
H4A   2    0.972277    0.567217    0.267578    11.00000    0.05347
HKLF    4
REM  10Tmsc9_0ma in C2/c
REM R1 =  0.0143 for   3688 Fo > 4sig(Fo)  and  0.0177 for all   4032 data
REM    220 parameters refined using      2 restraints
END
WGHT      0.0111      4.2681
REM Highest difference peak  1.138,  deepest hole -0.604,  1-sigma level  0.096
Q1    1   0.9218  0.6169  0.3065  11.00000  0.05    1.14
Q2    1   0.8812  0.6122  0.3310  11.00000  0.05    0.42
Q3    1   0.7682  0.1379  0.4392  11.00000  0.05    0.41
Q4    1   0.9887  0.2807  0.4032  11.00000  0.05    0.40
Q5    1   0.8278  0.2570  0.3484  11.00000  0.05    0.37
Q6    1   1.0516  0.1070  0.4203  11.00000  0.05    0.34
Q7    1   0.8470  0.4645  0.4450  11.00000  0.05    0.34
Q8    1   0.8833  0.3309  0.4737  11.00000  0.05    0.34
Q9    1   0.8367  0.2531  0.4424  11.00000  0.05    0.33
Q10   1   0.9104  0.3748  0.4304  11.00000  0.05    0.33
Q11   1   0.9691  0.0312  0.3349  11.00000  0.05    0.33
Q12   1   0.8635  0.2455  0.5199  11.00000  0.05    0.33
Q13   1   0.9057  0.7208  0.2999  11.00000  0.05    0.33
Q14   1   0.7993  0.4338  0.4427  11.00000  0.05    0.33
Q15   1   0.9516  0.3692  0.4083  11.00000  0.05    0.33
Q16   1   0.7686  0.1992  0.5946  11.00000  0.05    0.32
Q17   1   1.0126  0.0132  0.4167  11.00000  0.05    0.32
Q18   1   0.8126  0.3310  0.2703  11.00000  0.05    0.31
Q19   1   0.9614  0.1894  0.3434  11.00000  0.05    0.31
Q20   1   0.8977  0.1792  0.3151  11.00000  0.05    0.31
Q21   1   0.8680  0.2001  0.3708  11.00000  0.05    0.30
Q22   1   0.8681  0.7191  0.3454  11.00000  0.05    0.30
Q23   1   0.9167  0.6634  0.3726  11.00000  0.05    0.30
Q24   1   0.9329  0.0984  0.3444  11.00000  0.05    0.29
Q25   1   0.9322  0.5508  0.2012  11.00000  0.05    0.29
;
