# Supplementary material for: [Bis(pyridin-2-ylmeth­yl)amine-κ3 N,N′,N′′]tricarbonyl­rhenium(I) bromide hemihydrate
Source: Acta Crystallogr Sect E Struct Rep Online. 2012 May 5;68(Pt 6):m741–2. doi: 10.1107/S1600536812019654 (PMC3379082; doi:10.1107/S1600536812019654)
Supplement: Supplementary file 2 [file e-68-0m741-Isup2.hkl]

#
# h,k,l, Fc-squared, Fo-squared, sigma(Fo-squared) and status flag
#
data_I
_shelx_title ' 10Tmsc9_0ma in C2/c'
_shelx_refln_list_code          4
_shelx_F_calc_maximum      897.81
_exptl_crystal_F_000      2104.00
_reflns_d_resolution_high  0.7570
 
loop_
 _symmetry_equiv_pos_as_xyz
 'x, y, z'
 '-x, y, -z+1/2'
 'x+1/2, y+1/2, z'
 '-x+1/2, y+1/2, -z+1/2'
 '-x, -y, -z'
 'x, -y, z-1/2'
 '-x+1/2, -y+1/2, -z'
 'x+1/2, -y+1/2, z-1/2'
 
_cell_length_a    21.5420
_cell_length_b    11.6840
_cell_length_c    15.1260
_cell_angle_alpha  90.000
_cell_angle_beta  118.172
_cell_angle_gamma  90.000
 
_shelx_F_squared_multiplier     1.000
 
loop_
 _refln_index_h
 _refln_index_k
 _refln_index_l
 _refln_F_squared_calc
 _refln_F_squared_meas
 _refln_F_squared_sigma
 _refln_observed_status
   4   0   0   136575.23   140871.67   1332.23 o
   6   0   0    97771.20    97031.01    947.41 o
   8   0   0    16443.29    17084.80    236.29 o
  10   0   0     1424.95     1388.84     90.54 o
  12   0   0   266308.50   258912.02   3605.65 o
  14   0   0    74992.34    75183.30    973.13 o
  16   0   0    43587.05    43803.46    708.65 o
  18   0   0   105375.27   105464.70   2384.60 o
  20   0   0     4820.56     4794.93    457.83 o
  22   0   0     1908.35     1775.55    384.05 o
  24   0   0    24005.98    24964.62   2454.49 o
   3   1   0     9332.26     9929.67    232.46 o
   5   1   0    57474.19    61110.33    429.07 o
   7   1   0    23247.72    23298.83    186.70 o
   9   1   0     6211.77     6358.25     95.25 o
  11   1   0    12964.58    13598.30    204.61 o
  13   1   0        8.99       39.68     48.16 o
  15   1   0    21600.72    21757.59    271.42 o
  17   1   0     1766.67     1892.53    180.62 o
  19   1   0     1657.48     1752.35    199.52 o
  21   1   0     1525.56     1529.09    249.89 o
  23   1   0      196.37      307.79    234.89 o
  25   1   0      460.07     -244.99    295.90 o
   0   2   0   504868.84   478797.47  21652.66 o
   2   2   0    94975.20    92608.23    666.69 o
   4   2   0   226270.44   224179.30   1639.19 o
   6   2   0   282094.91   283534.72   1859.55 o
   8   2   0    45831.91    45219.36    334.75 o
  10   2   0    23865.41    23836.64    253.70 o
  12   2   0   156758.73   157841.50   1467.10 o
  14   2   0    55557.48    55888.14    588.63 o
  16   2   0    33158.43    34306.00    437.83 o
  18   2   0    87318.26    87123.70   1351.00 o
  20   2   0    25435.37    24848.04    641.21 o
  22   2   0     3705.24     3642.54    370.65 o
  24   2   0    34794.64    35221.77    933.15 o
   1   3   0   113383.51   116898.41    903.60 o
   3   3   0    39333.11    38965.52    320.55 o
   5   3   0    66303.66    66212.59    538.89 o
   7   3   0    19152.31    20614.58    197.36 o
   9   3   0      320.22      396.95     53.27 o
  11   3   0    36278.79    36310.00    373.94 o
  13   3   0       97.06       -4.57     54.26 o
  15   3   0    41785.12    42595.94    552.55 o
  17   3   0     1359.70     1320.85    207.91 o
  19   3   0    15076.86    14757.18    513.09 o
  21   3   0      419.49      337.57    222.30 o
  23   3   0      138.93       67.55    242.11 o
   0   4   0    16521.40    15494.77    262.03 o
   2   4   0    23004.06    23594.03    274.53 o
   4   4   0    18792.98    19675.49    245.20 o
   6   4   0   433400.19   432698.38   3134.44 o
   8   4   0    51233.89    49143.54    498.86 o
  10   4   0    79962.97    81989.91    703.86 o
  12   4   0    93416.80    93071.24    834.89 o
  14   4   0    11921.28    12361.53    229.99 o
  16   4   0      118.87      224.93    152.76 o
  18   4   0    59929.45    60007.07   1165.51 o
  20   4   0    46867.98    46716.11   1021.89 o
  22   4   0     8816.37     7602.92    458.29 o
  24   4   0    59142.65    57814.93   1280.84 o
   1   5   0     4611.59     3874.74     99.16 o
   3   5   0    91879.64    93674.44    773.46 o
   5   5   0    18900.07    18911.23    244.32 o
   7   5   0     7045.59     6782.03    170.87 o
   9   5   0    22176.44    21819.17    278.42 o
  11   5   0     3042.93     2949.08    107.01 o
  13   5   0     3345.87     3505.56    126.30 o
  15   5   0    21671.68    21771.03    496.83 o
  17   5   0     2138.72     2173.80    248.85 o
  19   5   0     5757.28     5765.53    371.79 o
  21   5   0    13474.85    12834.96    634.28 o
  23   5   0     1841.86     1478.98    311.57 o
   0   6   0    20743.09    19728.25    388.10 o
   2   6   0   105706.48   108092.74    974.23 o
   4   6   0     2553.27     2545.25    108.97 o
   6   6   0   185173.84   181733.38   1566.43 o
   8   6   0    45596.55    45665.18    516.39 o
  10   6   0    57572.18    58446.71    618.38 o
  12   6   0    45908.96    45657.16    573.93 o
  14   6   0     7634.75     7534.20    296.46 o
  16   6   0       33.65      -31.43    167.73 o
  18   6   0    25188.19    24450.93    682.35 o
  20   6   0    35597.63    36176.50    893.34 o
  22   6   0     6193.82     6018.10    437.99 o
   1   7   0      174.84      265.90     70.87 o
   3   7   0    51604.49    50435.76    616.46 o
   5   7   0    63428.36    64669.45    721.70 o
   7   7   0    11443.04    11893.77    227.25 o
   9   7   0    99883.31    99933.27   1048.04 o
  11   7   0     1271.39     1192.27    114.07 o
  13   7   0    20497.07    19625.99    387.78 o
  15   7   0    13886.09    13948.81    494.35 o
  17   7   0    21361.73    21734.32    643.27 o
  19   7   0      206.31      -16.53    214.23 o
  21   7   0    37844.66    38632.68    969.81 o
   0   8   0   101760.20   101978.39   1610.00 o
   2   8   0    16890.38    17096.29    361.19 o
   4   8   0    18171.57    17622.50    428.35 o
   6   8   0    57533.64    56813.55    718.11 o
   8   8   0     8275.34     8721.10    240.26 o
  10   8   0     3046.06     3195.38    176.39 o
  12   8   0    38531.59    39754.73    742.90 o
  14   8   0    11090.44    10771.96    526.50 o
  16   8   0     9334.58     8724.81    454.03 o
  18   8   0    28266.62    28072.47    781.28 o
  20   8   0    10849.15    10841.41    741.56 o
   1   9   0     5394.81     5335.77    213.44 o
   3   9   0    54949.90    55620.12    779.10 o
   5   9   0    25933.82    25879.13    579.28 o
   7   9   0    10389.01    10588.02    300.89 o
   9   9   0   128883.49   129332.84   1662.57 o
  11   9   0     2524.58     2695.87    309.61 o
  13   9   0    15188.78    15030.14    587.27 o
  15   9   0    14200.74    14429.11    601.06 o
  17   9   0    15189.12    14810.27   1073.89 o
  19   9   0      739.40      787.64    316.40 o
   0  10   0   117955.60   116978.93   1889.65 o
   2  10   0     2684.87     2884.22    210.70 o
   4  10   0    27658.86    27448.22    476.06 o
   6  10   0     1772.51     1779.26    169.59 o
   8  10   0     3223.60     3233.90    225.60 o
  10  10   0      830.63     1098.94    219.35 o
  12  10   0    26929.53    27054.18    714.44 o
  14  10   0    18307.28    18687.72    758.37 o
  16  10   0     6850.25     6801.72    502.45 o
  18  10   0    18348.28    18677.40    981.18 o
   1  11   0    21491.05    22048.16    441.93 o
   3  11   0    80011.66    80142.11   1038.99 o
   5  11   0     8776.94     9048.72    311.54 o
   7  11   0    16977.40    16801.51    534.18 o
   9  11   0    41135.79    40787.29    827.71 o
  11  11   0    22725.74    22848.88    675.80 o
  13  11   0     4864.50     5092.65    450.27 o
  15  11   0    39594.91    39888.89   1181.05 o
  17  11   0     5905.11     5913.85    518.70 o
   0  12   0    25412.66    26039.24    719.13 o
   2  12   0     1746.18     1993.30    195.74 o
   4  12   0     8262.08     8645.67    350.26 o
   6  12   0     4106.18     4001.41    285.63 o
   8  12   0     1169.86      908.93    227.69 o
  10  12   0      221.20      327.19    235.71 o
  12  12   0     7221.78     6679.30    522.12 o
  14  12   0     7163.08     7391.49    554.18 o
   1  13   0    29788.62    30479.41    622.85 o
   3  13   0    60336.29    59764.82   1025.74 o
   5  13   0     1564.88     1719.30    244.84 o
   7  13   0    10986.28    11330.55    506.42 o
   9  13   0    23374.03    24566.36    688.12 o
  11  13   0    18467.60    18837.41    815.81 o
  13  13   0     4504.76     3444.60    453.50 o
   0  14   0      471.21      420.78    306.01 o
   2  14   0       23.49      287.95    234.37 o
   4  14   0      619.30      600.73    231.10 o
   6  14   0     2568.58     2631.20    323.96 o
   8  14   0     2953.79     3508.63    361.57 o
  10  14   0      888.22      648.05    308.16 o
   1  15   0    13493.09    13278.48    672.09 o
   3  15   0    42805.08    43914.51    999.20 o
   5  15   0     5473.98     5593.70    471.59 o
 -25   1   1     4219.98     4190.31    376.89 o
 -23   1   1    37844.63    37085.86    879.29 o
 -21   1   1    72528.95    72471.63   1162.10 o
 -19   1   1     1126.91     1105.92    187.21 o
 -17   1   1    26389.30    26707.31    385.46 o
 -15   1   1    82389.57    82574.15   1151.41 o
 -13   1   1    66043.78    66166.63    553.55 o
 -11   1   1    21239.45    20778.95    256.88 o
  -9   1   1   343292.81   333316.28   2030.08 o
  -7   1   1    24354.41    24867.81    202.36 o
  -5   1   1   285013.78   286262.56   1748.52 o
  -3   1   1   231869.78   207110.83   3043.39 o
   3   1   1   256662.88   257134.83   2150.25 o
   5   1   1   133278.17   135174.70   1100.58 o
   7   1   1   126055.42   125574.07    952.49 o
   9   1   1   312956.88   307141.13   2197.03 o
  11   1   1    10010.62    10398.08    131.02 o
  13   1   1    70640.65    70913.80    629.66 o
  15   1   1    48136.70    48475.73    500.41 o
  17   1   1    56605.93    58159.14    950.76 o
  19   1   1    17433.78    16244.64    481.68 o
  21   1   1   131680.45   128648.73   2708.05 o
  23   1   1    19428.68    19529.99    702.24 o
 -24   2   1    10303.83    10988.91    611.91 o
 -22   2   1     1439.79     1490.85    254.64 o
 -20   2   1     3474.43     3268.53    261.99 o
 -18   2   1      971.60      985.10    173.07 o
 -16   2   1      599.68      439.53     77.23 o
 -14   2   1     6938.07     6678.42    154.69 o
 -12   2   1     2182.87     1952.38     75.68 o
 -10   2   1    21640.46    21662.29    228.31 o
  -8   2   1    16864.37    16750.74    167.83 o
  -6   2   1    91522.31    95099.41    656.12 o
  -4   2   1     7043.09     6632.08     82.86 o
  -2   2   1     2464.21     2314.28     47.40 o
   0   2   1     4378.22     4517.94     98.10 o
   2   2   1    49971.79    51521.67    404.68 o
   4   2   1    15414.08    16745.87    150.36 o
   6   2   1   148819.11   154869.16   1208.04 o
   8   2   1      605.18      406.28     42.66 o
  10   2   1    26303.00    25764.91    263.23 o
  12   2   1     2759.09     2962.19     96.64 o
  14   2   1       80.11      121.69     57.43 o
  16   2   1     3785.21     3896.02    175.80 o
  18   2   1      122.05      248.41    174.49 o
  20   2   1     5093.32     4130.40    725.19 o
  22   2   1     2318.24     1998.90    300.57 o
  24   2   1     8103.89     8709.56    511.99 o
 -25   3   1     1762.16     1676.29    332.47 o
 -23   3   1    13152.58    12494.49    586.65 o
 -21   3   1    52975.93    53389.80   1385.12 o
 -19   3   1    13795.75    12516.21    491.79 o
 -17   3   1    23936.88    24863.31    630.88 o
 -15   3   1    92503.58    92306.05    898.71 o
 -13   3   1     9673.87     9988.25    176.45 o
 -11   3   1    92334.45    94067.91    769.92 o
  -9   3   1   225071.28   225517.83   1749.28 o
  -7   3   1    27860.04    26790.67    233.50 o
  -5   3   1   183629.17   185105.41   1256.14 o
  -3   3   1   277937.69   281332.84   1973.73 o
  -1   3   1    25442.14    25159.99    236.06 o
   1   3   1   138641.50   139205.53   1064.20 o
   3   3   1   262797.53   266827.44   1953.68 o
   5   3   1    61010.21    62172.49    480.17 o
   7   3   1    77824.69    79423.71    602.87 o
   9   3   1    93325.98    90090.56    807.68 o
  11   3   1    55685.77    56824.30    595.90 o
  13   3   1    17974.69    18056.75    269.32 o
  15   3   1   139174.36   141517.48   1623.73 o
  17   3   1    38928.54    38973.00    830.90 o
  19   3   1    14689.50    14632.64    617.77 o
  21   3   1    41799.33    43158.36    978.43 o
  23   3   1    12401.27    12164.54    689.69 o
 -24   4   1    18444.87    18984.97    706.66 o
 -22   4   1     1223.21     1381.81    281.26 o
 -20   4   1     9686.10     9346.88    468.40 o
 -18   4   1     2354.12     1997.98    246.18 o
 -16   4   1        8.50     -174.88    105.17 o
 -14   4   1       21.64        8.67     57.93 o
 -12   4   1    49193.71    49004.11    481.28 o
 -10   4   1    89468.33    91959.21    822.84 o
  -8   4   1     9034.06     8335.59    145.44 o
  -6   4   1    57913.94    57306.14    474.02 o
  -4   4   1      682.09      674.18     46.29 o
  -2   4   1     1740.47     1998.54     64.06 o
   0   4   1     6472.09     6492.37    105.33 o
   2   4   1    66906.88    68881.54    556.44 o
   4   4   1      103.00      132.96     30.34 o
   6   4   1    83077.58    81579.63    709.85 o
   8   4   1     1809.81     1900.61     77.65 o
  10   4   1    45467.89    46014.64    499.33 o
  12   4   1     6964.17     6980.88    174.95 o
  14   4   1      986.24      917.91    104.66 o
  16   4   1      165.07      302.83    157.39 o
  18   4   1    12314.99    13155.88    472.05 o
  20   4   1     9705.84     9714.32    473.10 o
  22   4   1     9184.44     9331.68    497.59 o
 -23   5   1     6543.28     6198.86    450.31 o
 -21   5   1    29655.51    30887.41   1151.84 o
 -19   5   1    33455.12    31981.68    799.28 o
 -17   5   1    38344.59    38922.16    865.84 o
 -15   5   1   147276.42   146531.08   1912.85 o
 -13   5   1      980.05     1149.91     86.06 o
 -11   5   1   102432.40   103990.77    935.46 o
  -9   5   1    99533.95   101103.57   1123.23 o
  -7   5   1    30438.88    29771.20    336.04 o
  -5   5   1    17279.66    18429.77    233.35 o
  -3   5   1   315199.66   308946.03   2340.05 o
  -1   5   1    36773.83    37791.61    361.40 o
   1   5   1   128484.91   128786.93   1025.75 o
   3   5   1   112973.87   110835.64    974.90 o
   5   5   1     8705.34     9380.25    167.16 o
   7   5   1     6557.59     6722.60    136.02 o
   9   5   1    70468.64    70008.20    650.28 o
  11   5   1    96047.02    95787.73    900.97 o
  13   5   1     5465.68     5372.63    198.88 o
  15   5   1   145375.19   142979.58   2361.44 o
  17   5   1    10680.55    10802.80    464.51 o
  19   5   1    18519.20    18428.02    592.19 o
  21   5   1    23792.31    24004.96    708.17 o
  23   5   1    14080.92    13107.10    611.10 o
 -22   6   1      847.21      670.60    270.89 o
 -20   6   1     6065.95     5768.27    398.83 o
 -18   6   1    45327.25    43430.84   1355.03 o
 -16   6   1    15027.31    15199.91    521.10 o
 -14   6   1     9707.52     9580.03    277.68 o
 -12   6   1    39454.94    40073.64    507.24 o
 -10   6   1     7079.90     7505.48    182.73 o
  -8   6   1    11534.77    11237.56    205.20 o
  -6   6   1    49667.55    48558.07    511.16 o
  -4   6   1    20635.28    20200.54    298.99 o
  -2   6   1    30108.09    30524.01    352.00 o
   0   6   1    48907.30    47366.95    433.08 o
   2   6   1     8236.41     8596.12    170.17 o
   4   6   1    40624.93    42068.74    469.92 o
   6   6   1    28934.70    28857.03    382.09 o
   8   6   1     8107.93     8028.71    166.33 o
  10   6   1      391.51      400.46     72.30 o
  12   6   1    18257.36    18883.07    289.72 o
  14   6   1    14642.05    14232.62    614.28 o
  16   6   1    20064.11    20008.10    576.53 o
  18   6   1    28266.87    29142.02    746.34 o
  20   6   1     2358.72     2513.13    308.29 o
  22   6   1     2907.03     2344.13    326.54 o
 -21   7   1    18485.22    19369.80    819.57 o
 -19   7   1    14826.50    14291.84    575.91 o
 -17   7   1    33209.14    32044.35    883.87 o
 -15   7   1    99145.24    96830.31   1495.71 o
 -13   7   1     3493.95     3603.74    191.65 o
 -11   7   1    47895.74    47084.82   1197.43 o
  -9   7   1    33292.01    33679.52    462.29 o
  -7   7   1    30169.43    30068.02    419.72 o
  -5   7   1     9732.95     9774.89    213.27 o
  -3   7   1   144897.25   145621.55   1519.69 o
  -1   7   1    11329.66    10613.34    231.36 o
   1   7   1    82455.98    79023.94    800.00 o
   3   7   1    55951.56    56076.89    640.28 o
   5   7   1     5432.23     5285.36    170.71 o
   7   7   1     8517.97     8388.67    264.34 o
   9   7   1    33588.54    34332.75    460.93 o
  11   7   1    49035.93    48262.71    747.54 o
  13   7   1     9885.35    10489.25    362.45 o
  15   7   1    80398.60    78446.73   1434.54 o
  17   7   1     2500.89     2769.23    288.83 o
  19   7   1     7548.41     7795.29    450.02 o
  21   7   1    16896.97    15172.01    871.25 o
 -22   8   1     2316.28     2145.71    356.93 o
 -20   8   1      615.69      477.68    261.09 o
 -18   8   1    65091.39    64679.30   1649.13 o
 -16   8   1    21070.45    20706.09    639.91 o
 -14   8   1    31976.69    32963.48    653.78 o
 -12   8   1    34709.44    33877.11    671.90 o
 -10   8   1     4081.27     4034.28    191.10 o
  -8   8   1     8239.48     8055.89    252.01 o
  -6   8   1    42475.18    42188.65    579.99 o
  -4   8   1    58154.18    57634.42    775.60 o
  -2   8   1    38670.40    38335.74    614.70 o
   0   8   1   179386.98   177695.81   1843.54 o
   2   8   1      455.70      418.38     88.41 o
   4   8   1    61215.47    61338.34    754.10 o
   6   8   1      775.88      870.08    105.20 o
   8   8   1    39064.61    39040.53    518.61 o
  10   8   1      502.34      478.01    142.90 o
  12   8   1    57887.48    59074.04    937.67 o
  14   8   1    15962.61    16482.96    597.10 o
  16   8   1    25922.46    25346.69    851.58 o
  18   8   1    25351.56    25172.25    736.89 o
  20   8   1     2039.29     2008.21    346.61 o
 -21   9   1    17144.08    17129.40    766.95 o
 -19   9   1        4.63     -119.39    284.47 o
 -17   9   1     5303.63     5415.10    575.57 o
 -15   9   1    15398.19    15917.11    635.31 o
 -13   9   1     7862.49     7234.24    394.21 o
 -11   9   1     4715.29     4972.79    491.05 o
  -9   9   1    51655.58    51224.04    752.95 o
  -7   9   1      880.10      848.91    135.48 o
  -5   9   1    40743.67    41718.82    640.90 o
  -3   9   1    31986.48    32560.01    540.03 o
  -1   9   1     1754.68     1728.96    161.31 o
   1   9   1     7147.66     7153.99    243.00 o
   3   9   1    61522.87    61586.71    784.82 o
   5   9   1    25085.45    24303.53    547.25 o
   7   9   1     4964.38     5217.54    230.09 o
   9   9   1    54958.41    54568.34    931.92 o
  11   9   1      562.68      367.88    239.33 o
  13   9   1     7487.46     7495.64    465.42 o
  15   9   1    10037.24    10000.32    698.23 o
  17   9   1    12227.67    12200.46    621.79 o
  19   9   1      651.74      497.29    298.56 o
 -18  10   1    38433.27    40299.41   1137.37 o
 -16  10   1     5893.05     5994.56    478.86 o
 -14  10   1    32651.52    34509.43    982.13 o
 -12  10   1    62319.45    61071.79   1253.23 o
 -10  10   1     4209.54     4412.05    294.26 o
  -8  10   1     9017.79     9386.98    357.64 o
  -6  10   1    48508.35    48944.38    744.25 o
  -4  10   1    35621.57    34477.77    587.10 o
  -2  10   1    32592.70    31542.98    607.59 o
   0  10   1    94795.67    94864.81   1128.23 o
   2  10   1     2956.65     3108.45    187.91 o
   4  10   1    19752.21    19616.59    481.04 o
   6  10   1    19527.24    19484.13    540.01 o
   8  10   1    11858.56    12032.94    574.89 o
  10  10   1    11832.58    12231.98    495.47 o
  12  10   1    64560.29    62899.74   1417.50 o
  14  10   1    12173.29    11891.20    610.88 o
  16  10   1    14228.72    14419.91    696.29 o
  18  10   1    21107.65    21224.42    797.37 o
 -17  11   1     1261.72     1585.00    366.53 o
 -15  11   1      252.68       64.85    286.93 o
 -13  11   1    11855.20    11683.55    633.19 o
 -11  11   1      545.15      426.87    233.53 o
  -9  11   1    46069.45    46359.04    903.41 o
  -7  11   1       39.60      -64.99    145.24 o
  -5  11   1    40307.05    40779.42    685.12 o
  -3  11   1     1370.34     1719.91    162.29 o
  -1  11   1     1663.72     1675.37    168.96 o
   1  11   1     2523.51     2518.23    188.41 o
   3  11   1    12214.91    12085.08    440.75 o
   5  11   1    21258.24    21297.08    467.63 o
   7  11   1    23876.43    24664.93    609.08 o
   9  11   1    23620.59    23450.94    669.65 o
  11  11   1      704.93      -95.93    253.64 o
  13  11   1     2338.71     2573.91    369.27 o
  15  11   1      433.84      341.16    304.49 o
 -16  12   1     2061.41     2344.89    413.95 o
 -14  12   1     6885.97     6709.31    546.17 o
 -12  12   1    58567.00    62186.05   1831.56 o
 -10  12   1    29841.35    29931.00    812.61 o
  -8  12   1    30023.48    30927.19    732.35 o
  -6  12   1    80140.45    81042.35   1139.74 o
  -4  12   1     1934.92     1711.32    194.05 o
  -2  12   1    14129.77    14232.23    392.01 o
   0  12   1    25114.29    26326.12    512.53 o
   2  12   1    26027.04    25725.85    540.00 o
   4  12   1    10745.28    10948.37    422.11 o
   6  12   1    92034.07    92764.83   1364.21 o
   8  12   1     7452.98     7424.05    401.92 o
  10  12   1    25816.05    25255.69    865.17 o
  12  12   1    23135.28    24873.33    871.51 o
  14  12   1     8657.59     8314.29    588.99 o
 -13  13   1      719.47      337.69    336.04 o
 -11  13   1     1084.79     1046.05    345.63 o
  -9  13   1     9662.45     9347.70    533.60 o
  -7  13   1     1136.14      880.58    224.17 o
  -5  13   1      647.27      430.32    206.17 o
  -3  13   1     1175.44     1261.05    204.01 o
  -1  13   1       17.40     -215.07    165.04 o
   1  13   1      151.60      292.08    180.46 o
   3  13   1     4633.30     4773.32    323.82 o
   5  13   1      538.47      136.73    193.10 o
   7  13   1      694.68      881.39    242.47 o
   9  13   1     4432.50     4547.20    410.70 o
  11  13   1       59.92       83.04    272.19 o
 -10  14   1    24721.38    25104.01    827.63 o
  -8  14   1    33963.08    35244.38    869.26 o
  -6  14   1    64202.79    65270.30   1658.39 o
  -4  14   1       78.84       70.30    229.25 o
  -2  14   1    13036.23    13353.84    595.36 o
   0  14   1    26317.00    25347.71    700.14 o
   2  14   1    26994.26    25580.66    743.36 o
   4  14   1     5640.46     5376.64    415.54 o
   6  14   1    95726.13    95007.02   1613.87 o
   8  14   1     5381.57     5296.59    413.01 o
  -5  15   1     4060.57     4342.90    443.09 o
  -3  15   1     2896.70     3295.04    409.07 o
  -1  15   1      942.53      767.48    339.54 o
   1  15   1     5398.71     6034.88    434.26 o
   3  15   1       16.63      122.34    288.59 o
   5  15   1     1140.34     1119.80    337.57 o
 -26   0   2    16526.29    18674.13    944.20 o
 -24   0   2    26763.63    29135.08   2111.44 o
 -22   0   2    31591.76    30475.67    950.18 o
 -20   0   2    27479.13    26881.40   1001.22 o
 -18   0   2   110613.80   111092.98   1766.71 o
 -16   0   2    16221.48    16554.49    313.16 o
 -14   0   2   222176.95   223090.95   2300.29 o
 -12   0   2    76929.23    76639.27    821.82 o
 -10   0   2     1332.18     1522.95     75.51 o
  -8   0   2      433.86      522.35     49.22 o
  -6   0   2   102559.33    98634.70    870.20 o
  -4   0   2   154281.58   157681.13   1297.09 o
   6   0   2   143035.27   139095.53   2662.56 o
   8   0   2   161842.56   167137.52   2018.89 o
  10   0   2    17855.88    18230.16    310.54 o
  12   0   2   410158.28   413545.81   4958.95 o
  14   0   2    10120.25    10130.35    263.25 o
  16   0   2    48443.47    47795.62    998.14 o
  18   0   2    72042.58    70910.91   1692.27 o
  20   0   2     2207.42     2653.85    363.87 o
  22   0   2     9843.16     8497.70    591.48 o
 -25   1   2     2187.87     2369.68    333.06 o
 -23   1   2       75.35      105.70    222.22 o
 -21   1   2      104.40      130.49    156.44 o
 -19   1   2    11114.18    10962.63    370.11 o
 -17   1   2    13548.13    13923.01    223.96 o
 -15   1   2     3692.05     3687.92    116.33 o
 -13   1   2    14634.60    15395.84    195.68 o
 -11   1   2      822.32      804.20     55.03 o
  -9   1   2      781.65      761.46     45.14 o
  -7   1   2    25814.93    25906.38    206.66 o
  -5   1   2     1908.16     2456.51     52.74 o
  -3   1   2    18606.43    18668.49    316.29 o
  -1   1   2     1992.07      872.65    428.82 o
   1   1   2    21211.61    19923.21    396.55 o
   3   1   2     5383.52     5170.17     75.11 o
   5   1   2     3239.84     3161.30     77.50 o
   7   1   2    11330.85    12310.41    160.99 o
   9   1   2      994.36     1083.64     65.04 o
  11   1   2     3875.44     4153.46    118.23 o
  13   1   2    10195.29    10664.12    199.18 o
  15   1   2    15996.80    16120.79    298.94 o
  17   1   2     2812.93     2414.03    213.68 o
  19   1   2      601.03      457.18    182.57 o
  21   1   2       52.32      135.68    233.61 o
  23   1   2     3164.29     3015.35    575.32 o
 -26   2   2    18489.34    19372.53   1107.04 o
 -24   2   2    29719.85    29468.39    796.02 o
 -22   2   2     6468.52     6994.26    376.48 o
 -20   2   2    31264.65    31082.41    897.36 o
 -18   2   2   120569.02   123051.23   1640.94 o
 -16   2   2    11423.24    11892.16    196.84 o
 -14   2   2   110022.84   111124.80    890.04 o
 -12   2   2   107762.64   106454.05    845.22 o
 -10   2   2     7346.70     6996.31    139.54 o
  -8   2   2    87259.27    88405.37    626.97 o
  -6   2   2   131189.98   129628.79    811.42 o
  -4   2   2    67145.88    66555.25    455.67 o
  -2   2   2   143199.25   140506.64    960.70 o
   0   2   2   231895.45   235833.14   1748.18 o
   2   2   2    35755.22    35929.70    281.41 o
   4   2   2    63975.46    60947.64    503.64 o
   6   2   2   129482.74   130308.04   1043.28 o
   8   2   2    47141.81    48756.96    611.66 o
  10   2   2    51040.44    51684.56    530.52 o
  12   2   2   202255.27   204847.25   1891.04 o
  14   2   2    27030.04    27330.39    374.72 o
  16   2   2    57730.87    57295.92   1034.31 o
  18   2   2    79363.33    77096.89   1652.10 o
  20   2   2     5964.14     5291.90    380.09 o
  22   2   2    11602.54    10203.67    500.26 o
 -25   3   2     1261.14      794.86    298.65 o
 -23   3   2      784.09      731.42    295.92 o
 -21   3   2     6051.96     6189.78    413.81 o
 -19   3   2    12364.10    11640.60    429.92 o
 -17   3   2    22555.52    22563.95    485.44 o
 -15   3   2    39942.28    39684.49    413.98 o
 -13   3   2    26472.03    26042.90    302.52 o
 -11   3   2     1328.98     1238.90     73.39 o
  -9   3   2     1557.00     1786.30     78.16 o
  -7   3   2    14138.59    13691.69    160.90 o
  -5   3   2     2878.64     2671.82     66.08 o
  -3   3   2   180755.81   178180.33   1233.79 o
  -1   3   2     8494.61     9753.54    113.02 o
   1   3   2    40753.59    42034.06    362.17 o
   3   3   2     1159.05      878.95     39.69 o
   5   3   2      432.36      257.27     31.28 o
   7   3   2     7675.91     7771.45    116.34 o
   9   3   2    28120.79    27828.91    319.17 o
  11   3   2    53073.04    52936.22    528.69 o
  13   3   2    23666.35    23979.08    324.90 o
  15   3   2    30277.59    30045.00    572.35 o
  17   3   2     2396.15     2611.82    245.46 o
  19   3   2     6749.85     6031.13    628.10 o
  21   3   2      305.15      130.35    220.69 o
  23   3   2     6005.70     5461.20    614.23 o
 -24   4   2    48935.95    47682.32   1141.28 o
 -22   4   2      612.59      723.70    248.23 o
 -20   4   2    52270.48    51130.89   1096.40 o
 -18   4   2    43095.13    44484.34   1175.42 o
 -16   4   2    10078.48    10197.71    205.52 o
 -14   4   2    17819.40    17842.13    291.77 o
 -12   4   2   180421.88   176074.02   1508.44 o
 -10   4   2    21535.76    21725.57    269.97 o
  -8   4   2   258235.20   262926.50   2037.02 o
  -6   4   2   207814.45   203480.23   1385.30 o
  -4   4   2     4875.05     5394.33     95.16 o
  -2   4   2    18429.21    18872.87    199.81 o
   0   4   2   128025.98   126710.44    995.16 o
   2   4   2    68039.48    69412.02    598.63 o
   4   4   2    87485.30    86898.49    681.65 o
   6   4   2   266861.81   263926.16   1930.17 o
   8   4   2      785.64      670.27     65.14 o
  10   4   2    59894.62    61134.55    666.94 o
  12   4   2    54053.88    53423.16    574.48 o
  14   4   2    15400.31    15284.16    350.23 o
  16   4   2    15292.33    16223.61    631.92 o
  18   4   2   107862.43   108101.34   1823.66 o
  20   4   2    17789.91    17067.58    576.24 o
  22   4   2    18185.04    18084.97   1180.13 o
 -23   5   2     3984.68     3175.30    360.76 o
 -21   5   2     8110.52     8574.63    474.67 o
 -19   5   2     6617.36     6431.10    396.87 o
 -17   5   2    14939.29    14435.00    371.07 o
 -15   5   2    25993.62    26197.80    352.09 o
 -13   5   2     6211.38     6168.30    174.35 o
 -11   5   2    20539.13    20525.06    274.00 o
  -9   5   2    29034.21    29284.86    347.03 o
  -7   5   2     5136.65     5105.06    141.00 o
  -5   5   2    21889.91    20975.71    236.86 o
  -3   5   2    41892.31    40272.03    372.41 o
  -1   5   2    21991.55    22255.45    283.33 o
   1   5   2    38375.38    37898.79    348.56 o
   3   5   2    52865.50    53517.79    574.59 o
   5   5   2     3511.16     3408.77    117.81 o
   7   5   2    11874.34    12167.16    169.50 o
   9   5   2    40144.16    40487.41    458.73 o
  11   5   2    24245.36    24022.77    304.03 o
  13   5   2     1621.34     1880.42    174.31 o
  15   5   2    33803.28    32438.40    943.16 o
  17   5   2      686.13      825.31    210.12 o
  19   5   2     5118.22     4989.94    352.54 o
  21   5   2     7165.78     6867.67    584.29 o
 -24   6   2    50450.71    50474.69   1514.95 o
 -22   6   2      539.68      415.39    260.34 o
 -20   6   2    25197.42    25531.72    737.26 o
 -18   6   2    26741.87    27109.75    733.21 o
 -16   6   2      821.62      860.17    135.39 o
 -14   6   2    10339.91    10782.63    237.99 o
 -12   6   2   122481.16   121062.50   1353.69 o
 -10   6   2    21923.46    21532.92    313.92 o
  -8   6   2   176631.94   175406.77   1609.32 o
  -6   6   2   121466.54   119793.85   1136.83 o
  -4   6   2    15478.16    17458.73    261.74 o
  -2   6   2    31203.10    30978.52    375.65 o
   0   6   2    49299.18    47761.62    493.71 o
   2   6   2    49937.53    49352.75    529.61 o
   4   6   2    69890.20    71130.40    753.68 o
   6   6   2   255859.03   254687.48   2363.48 o
   8   6   2     8614.31     8547.49    189.80 o
  10   6   2    62255.42    62618.38    600.48 o
  12   6   2    20270.29    20519.86    580.92 o
  14   6   2    16271.86    15487.54    478.88 o
  16   6   2     4040.97     3656.21    475.12 o
  18   6   2    51967.95    52395.91   1086.53 o
  20   6   2    20002.44    20271.43    647.63 o
 -23   7   2    25077.66    25848.50    815.43 o
 -21   7   2    27388.08    25634.64    774.14 o
 -19   7   2        8.92       64.24    219.20 o
 -17   7   2     4393.23     4041.62    332.18 o
 -15   7   2    25559.25    25155.71    688.94 o
 -13   7   2    47162.68    46348.99    610.66 o
 -11   7   2    39562.98    39212.15    530.93 o
  -9   7   2   157606.36   157720.20   1570.53 o
  -7   7   2     7174.94     7356.50    225.46 o
  -5   7   2    49337.05    47893.37    614.47 o
  -3   7   2     8905.78     8582.83    231.65 o
  -1   7   2     6343.41     6560.46    202.11 o
   1   7   2     1082.48     1009.17     86.90 o
   3   7   2   116518.14   116691.13   1174.17 o
   5   7   2    31729.82    31508.63    446.13 o
   7   7   2    34254.79    33531.64    425.88 o
   9   7   2    28232.13    27620.32    353.52 o
  11   7   2     1608.26     1826.59    128.44 o
  13   7   2     3275.77     3246.85    271.41 o
  15   7   2    20769.26    21112.41    606.84 o
  17   7   2    20228.38    20729.71    620.29 o
  19   7   2     3268.92     2858.85    316.87 o
 -22   8   2     1352.31     1066.62    307.99 o
 -20   8   2    15575.48    14794.56    633.65 o
 -18   8   2    40697.18    40212.66   1503.17 o
 -16   8   2      600.09      360.79    214.21 o
 -14   8   2    36722.36    37507.95    659.55 o
 -12   8   2    42712.87    43638.97   1024.02 o
 -10   8   2     3455.55     3512.01    183.75 o
  -8   8   2    19869.13    19934.59    395.82 o
  -6   8   2    60595.30    59330.84    805.52 o
  -4   8   2     3186.91     3525.22    182.29 o
  -2   8   2    29326.46    29023.92    478.39 o
   0   8   2    50518.92    50014.28    649.93 o
   2   8   2     8569.05     8473.85    218.58 o
   4   8   2    12817.24    13116.85    261.96 o
   6   8   2    58733.06    59662.43    741.05 o
   8   8   2     9256.07     9295.45    227.39 o
  10   8   2    20559.98    19916.73    573.09 o
  12   8   2    51735.91    50244.22   1123.83 o
  14   8   2     6670.72     5901.37    399.25 o
  16   8   2     6406.90     7192.62    423.62 o
  18   8   2    18735.85    19682.14    655.01 o
 -21   9   2    35131.94    34108.79   1049.29 o
 -19   9   2      391.10      483.43    296.25 o
 -17   9   2    10617.22    10626.11    789.46 o
 -15   9   2    33693.90    31943.02    793.50 o
 -13   9   2    44926.21    43809.77    839.92 o
 -11   9   2    35886.35    34906.77    645.35 o
  -9   9   2    88925.84    85483.98   1111.01 o
  -7   9   2     2930.57     3036.14    226.61 o
  -5   9   2    76010.75    75550.95    990.32 o
  -3   9   2    40153.40    40897.54    629.61 o
  -1   9   2    11792.85    12026.54    288.21 o
   1   9   2     1001.78     1061.22    126.94 o
   3   9   2    67381.02    68326.66    797.29 o
   5   9   2    30423.52    30401.03    530.58 o
   7   9   2    33626.43    33884.98    599.35 o
   9   9   2    63871.86    64425.78   1414.25 o
  11   9   2      205.50      554.77    230.79 o
  13   9   2     5215.65     5452.13    597.77 o
  15   9   2    14165.18    14569.41    685.93 o
  17   9   2    16779.84    16638.79    686.40 o
 -20  10   2     6613.80     5947.13    530.09 o
 -18  10   2    29406.91    30830.60    979.08 o
 -16  10   2     2527.74     1519.97    331.52 o
 -14  10   2    34687.33    35293.48    886.41 o
 -12  10   2    14261.02    14452.08    473.03 o
 -10  10   2     1095.46     1404.18    187.84 o
  -8  10   2      240.35      227.19    137.57 o
  -6  10   2    12803.48    12918.08    350.23 o
  -4  10   2    32259.89    31853.58    561.17 o
  -2  10   2    25056.80    24814.91    449.61 o
   0  10   2    58579.15    61110.43    807.95 o
   2  10   2       10.48       62.71    108.38 o
   4  10   2     3884.20     3952.16    205.66 o
   6  10   2      450.08      392.87    149.51 o
   8  10   2    13903.85    14209.64    432.15 o
  10  10   2      599.28      451.38    242.20 o
  12  10   2    48618.86    47032.99   1161.50 o
  14  10   2     1982.80     1418.34    309.68 o
  16  10   2    14738.91    14340.85    675.37 o
 -17  11   2    23755.61    25924.36    914.47 o
 -15  11   2    46806.09    45955.20   1225.88 o
 -13  11   2     1698.84     1764.88    288.29 o
 -11  11   2    25946.06    25194.21    643.09 o
  -9  11   2    50145.72    51417.19    972.39 o
  -7  11   2     6687.42     6856.25    417.01 o
  -5  11   2    29685.38    29188.16    578.50 o
  -3  11   2    78478.86    79415.60    956.88 o
  -1  11   2     8353.16     8676.74    306.29 o
   1  11   2    30460.57    30521.15    711.73 o
   3  11   2    50622.50    50934.63    788.44 o
   5  11   2     9484.73     8849.44    508.36 o
   7  11   2    14232.04    14696.81    486.61 o
   9  11   2    58685.59    59061.14   1373.51 o
  11  11   2    16829.77    15411.09    648.73 o
  13  11   2     8333.64     7910.26    531.26 o
  15  11   2    38378.86    39343.02   1380.94 o
 -16  12   2      694.85      786.98    352.52 o
 -14  12   2     6818.30     6922.49    559.19 o
 -12  12   2     1574.92     1881.37    308.62 o
 -10  12   2      638.94      812.25    228.07 o
  -8  12   2       38.89       93.01    195.55 o
  -6  12   2     4615.11     4434.40    292.65 o
  -4  12   2    11297.62    11022.52    469.62 o
  -2  12   2     5252.04     5675.34    273.09 o
   0  12   2    22984.86    22887.89    510.97 o
   2  12   2        9.70      -38.53    148.89 o
   4  12   2     3045.59     2999.11    258.11 o
   6  12   2     1430.02     1138.70    232.76 o
   8  12   2     5948.93     6292.89    423.33 o
  10  12   2      274.36       42.26    237.51 o
  12  12   2    13407.96    13289.06    781.56 o
  14  12   2     2532.92     2739.06    422.28 o
 -13  13   2       83.93      311.76    334.78 o
 -11  13   2    28467.36    28632.47    843.27 o
  -9  13   2    33718.53    34728.57    825.63 o
  -7  13   2    13744.54    13748.01    508.85 o
  -5  13   2     6571.45     6704.10    337.34 o
  -3  13   2    84275.42    85456.66   1313.84 o
  -1  13   2     8555.50     8707.45    373.19 o
   1  13   2    52164.91    53728.63   1028.28 o
   3  13   2    39419.27    39797.22    798.15 o
   5  13   2      845.54      999.46    243.62 o
   7  13   2     3909.75     3682.36    336.27 o
   9  13   2    35146.84    35099.17    930.79 o
  11  13   2    27878.11    27693.81    833.59 o
 -10  14   2       89.44       30.69    280.80 o
  -8  14   2     1523.34     1756.46    308.17 o
  -6  14   2     3744.46     3916.88    452.95 o
  -4  14   2      128.65       -2.98    227.36 o
  -2  14   2      491.36      242.75    239.27 o
   0  14   2       19.13      393.49    244.06 o
   2  14   2     1462.11     1493.21    260.02 o
   4  14   2      168.20     -118.69    231.75 o
   6  14   2     5661.51     5628.00    464.80 o
   8  14   2      896.20      714.89    316.01 o
  -5  15   2    13978.94    14867.63    713.91 o
  -3  15   2    55865.43    55488.90   2230.58 o
  -1  15   2     6630.32     6626.06    498.94 o
   1  15   2    24906.70    25127.83    849.16 o
   3  15   2    33341.64    33707.92   1113.67 o
 -25   1   3     4638.28     4876.54    405.93 o
 -23   1   3    72613.74    72125.30   1216.26 o
 -21   1   3    58890.98    59891.81   1159.17 o
 -19   1   3     3453.55     3450.83    217.62 o
 -17   1   3    30996.09    31111.16    345.54 o
 -15   1   3   105956.32   104728.64    820.62 o
 -13   1   3    28147.35    27035.35    292.33 o
 -11   1   3   151906.92   148550.41   1097.20 o
  -9   1   3   265909.03   260381.95   1583.47 o
  -7   1   3    11340.81    11626.40    124.49 o
  -5   1   3    75748.20    76246.63    497.56 o
  -3   1   3   231326.14   227226.94   1336.46 o
  -1   1   3    41543.61    43278.22    317.80 o
   1   1   3     2771.69     3376.26     61.53 o
   3   1   3   319392.16   317262.53   4164.44 o
   5   1   3    42053.05    44336.72    719.88 o
   7   1   3   226391.75   227169.91   3010.35 o
   9   1   3   178537.64   179334.48   1990.68 o
  11   1   3      372.83      516.30     60.17 o
  13   1   3    17009.41    17490.96    256.37 o
  15   1   3    82962.06    82255.74   1159.41 o
  17   1   3    45482.73    44568.85    941.40 o
  19   1   3    38709.88    37999.93    989.03 o
  21   1   3    85522.75    86181.24   1905.88 o
 -26   2   3     3774.12     4027.25    370.56 o
 -24   2   3    10421.97     9588.02    509.41 o
 -22   2   3     3547.50     3425.58    297.69 o
 -20   2   3     2027.08     2039.26    307.66 o
 -18   2   3       74.84       67.99     99.67 o
 -16   2   3     1764.18     1790.25    106.29 o
 -14   2   3       63.12       49.78     57.86 o
 -12   2   3    15560.73    14230.22    211.05 o
 -10   2   3    27328.81    29765.98    295.23 o
  -8   2   3    46015.10    46655.59    347.63 o
  -6   2   3    23493.39    23733.07    214.71 o
  -4   2   3   172768.34   178848.61   1143.41 o
  -2   2   3     6903.74     7654.06     90.25 o
   0   2   3      303.38      257.18     29.42 o
   2   2   3   149384.00   149416.47   1076.28 o
   4   2   3    11499.40    11123.42    125.74 o
   6   2   3    42971.99    44031.17    417.73 o
   8   2   3     2192.61     2162.33     82.01 o
  10   2   3     7314.36     7147.18    155.03 o
  12   2   3     1672.21     1739.96    149.61 o
  14   2   3     5189.63     5178.03    176.67 o
  16   2   3     4522.89     4119.82    307.98 o
  18   2   3    20080.30    18919.27    565.39 o
  20   2   3      752.93      958.80    296.82 o
  22   2   3    11271.25    10430.85    845.23 o
 -25   3   3      494.77      355.27    282.92 o
 -23   3   3    32125.86    33831.20   1589.42 o
 -21   3   3    67657.99    68981.39   1221.23 o
 -19   3   3     7983.87     8116.50    340.93 o
 -17   3   3    51802.11    51694.60    540.46 o
 -15   3   3    90637.06    91036.31    801.82 o
 -13   3   3       86.05      129.73     56.31 o
 -11   3   3    38843.00    37263.83    361.19 o
  -9   3   3   119314.88   116385.41    882.32 o
  -7   3   3    18144.39    17651.11    188.26 o
  -5   3   3    44707.41    43516.74    332.44 o
  -3   3   3   158015.98   160215.58   1112.03 o
  -1   3   3     6993.68     6763.68     91.19 o
   1   3   3   247431.28   245351.41   1746.86 o
   3   3   3   306751.63   307227.97   2233.56 o
   5   3   3    12404.01    12021.39    149.72 o
   7   3   3    43512.40    42666.50    409.75 o
   9   3   3   137560.20   139789.30   1289.59 o
  11   3   3    20927.25    20532.25    267.64 o
  13   3   3    58965.43    60132.05    686.49 o
  15   3   3    90937.74    89595.55   1378.27 o
  17   3   3     3045.04     3424.66    286.49 o
  19   3   3    21443.50    21718.42    642.53 o
  21   3   3    33383.11    33328.92    821.94 o
 -24   4   3    17103.97    17671.80    691.61 o
 -22   4   3     1706.32     1368.76    283.75 o
 -20   4   3    10563.13     9243.94    474.76 o
 -18   4   3     1844.06     1655.55    157.24 o
 -16   4   3      680.07      579.63     91.56 o
 -14   4   3     1686.30     1262.95     96.97 o
 -12   4   3    65863.37    65833.35    779.82 o
 -10   4   3      596.49      585.53     63.55 o
  -8   4   3    59072.82    58358.59    541.68 o
  -6   4   3    19362.95    19163.36    213.15 o
  -4   4   3      832.15      772.96     48.31 o
  -2   4   3    14987.47    15244.40    170.08 o
   0   4   3    16600.26    16309.03    179.52 o
   2   4   3    43164.13    44336.26    368.52 o
   4   4   3    15027.45    14868.72    193.69 o
   6   4   3    66230.09    66397.01    581.50 o
   8   4   3      342.14      442.81     64.98 o
  10   4   3     6033.06     6097.83    155.23 o
  12   4   3     1768.24     1762.13    114.47 o
  14   4   3     3467.61     3506.87    220.26 o
  16   4   3     2076.07     2359.21    230.70 o
  18   4   3    30923.61    30538.02    738.02 o
  20   4   3     2600.45     2556.85    329.00 o
 -25   5   3      579.68      419.10    291.66 o
 -23   5   3     5664.35     6940.47    472.90 o
 -21   5   3    56187.85    55153.13   1195.90 o
 -19   5   3     9148.16     8982.70    461.79 o
 -17   5   3    87035.28    86472.95   1134.89 o
 -15   5   3    86059.59    84658.44    917.26 o
 -13   5   3     1481.85     1744.13    106.67 o
 -11   5   3    21153.88    20611.82    281.82 o
  -9   5   3    27433.06    26029.03    339.74 o
  -7   5   3    65810.27    66516.13    655.36 o
  -5   5   3    43830.29    42247.54    396.32 o
  -3   5   3   317267.06   309810.06   2188.01 o
  -1   5   3     8100.11     8776.58    150.09 o
   1   5   3   204947.28   201997.63   1887.14 o
   3   5   3    61671.11    62094.68    612.42 o
   5   5   3      918.60     1013.99     78.29 o
   7   5   3     6261.08     6015.38    138.19 o
   9   5   3   107512.91   109069.05   1041.55 o
  11   5   3    24335.16    23542.95    428.58 o
  13   5   3    85210.16    83784.93   1408.00 o
  15   5   3    71284.40    71874.76   1274.28 o
  17   5   3     2470.98     2378.17    253.51 o
  19   5   3    10174.73    10558.55    472.67 o
  21   5   3    17300.02    17043.17    603.62 o
 -24   6   3     9259.67     8896.93    546.74 o
 -22   6   3     1710.92     1423.43    302.65 o
 -20   6   3    11507.55    13077.84   1028.05 o
 -18   6   3    41753.82    40391.72    939.58 o
 -16   6   3      134.81       47.90    115.67 o
 -14   6   3    36741.98    36087.54    491.20 o
 -12   6   3    21920.51    21856.59    346.68 o
 -10   6   3      617.48      538.68     93.07 o
  -8   6   3    16221.07    15538.68    276.04 o
  -6   6   3    89610.32    90962.23   1009.51 o
  -4   6   3    31744.08    31951.41    391.69 o
  -2   6   3    22847.91    21181.95    292.32 o
   0   6   3    98892.45    99741.80    908.62 o
   2   6   3      777.64      685.49     61.42 o
   4   6   3    22133.90    22642.94    297.96 o
   6   6   3    25694.21    25333.13    305.46 o
   8   6   3    13364.73    13843.21    256.70 o
  10   6   3    11280.90    11948.95    222.66 o
  12   6   3    72207.05    70188.74   1237.49 o
  14   6   3     4993.08     5018.54    391.21 o
  16   6   3    18027.46    17091.07    528.86 o
  18   6   3     8077.74     7749.36    415.63 o
  20   6   3      662.29      746.89    247.62 o
 -23   7   3     7414.12     6053.44    474.85 o
 -21   7   3    31868.64    33320.93    904.27 o
 -19   7   3     7022.81     7470.47    452.16 o
 -17   7   3    51298.02    52305.88    872.90 o
 -15   7   3    45222.99    44752.93    707.60 o
 -13   7   3     4502.77     4397.12    223.62 o
 -11   7   3    16212.82    15567.03    371.51 o
  -9   7   3    65828.49    66267.16    813.71 o
  -7   7   3    32845.82    32993.19    518.13 o
  -5   7   3    56165.76    56155.76    747.85 o
  -3   7   3   103476.11   101441.30   1214.05 o
  -1   7   3     9380.50     9353.89    208.73 o
   1   7   3    59221.18    58006.16    568.32 o
   3   7   3    41577.79    41835.00    483.99 o
   5   7   3     1628.45     1560.85     93.95 o
   7   7   3    13606.93    14058.42    227.25 o
   9   7   3    65191.08    65352.14    685.49 o
  11   7   3     7799.56     7358.75    357.23 o
  13   7   3    38721.01    37665.07   1170.70 o
  15   7   3    33890.59    34077.09    796.88 o
  17   7   3      609.65      299.47    212.33 o
  19   7   3     6317.88     7295.57    441.06 o
 -22   8   3     8723.06     8698.61    539.88 o
 -20   8   3    22274.47    22451.82    733.01 o
 -18   8   3    77216.95    76377.18   1503.16 o
 -16   8   3       37.04       24.70    151.23 o
 -14   8   3    42313.06    41417.99    716.81 o
 -12   8   3    36267.05    36198.13    603.11 o
 -10   8   3     1992.04     2062.01    169.35 o
  -8   8   3      105.66      194.73    110.19 o
  -6   8   3   121296.55   121133.41   1433.30 o
  -4   8   3    34853.91    35312.48    553.34 o
  -2   8   3   112703.79   110323.77   1309.66 o
   0   8   3   125332.17   125805.95   1284.00 o
   2   8   3     8621.15     8564.47    209.18 o
   4   8   3     8344.56     8539.21    240.96 o
   6   8   3    58429.07    58463.36    679.82 o
   8   8   3    34807.21    34104.27    638.72 o
  10   8   3    13447.03    13177.24    530.53 o
  12   8   3   101193.30    97359.75   1855.04 o
  14   8   3     3449.86     3357.50    423.65 o
  16   8   3    24195.64    23366.87    678.34 o
  18   8   3     6834.24     6478.00    424.25 o
 -21   9   3    15152.32    16295.71    770.61 o
 -19   9   3      180.06      209.94    289.24 o
 -17   9   3     6704.38     6019.93    571.81 o
 -15   9   3    16140.55    16680.05    548.80 o
 -13   9   3     9233.49     8977.22    398.25 o
 -11   9   3    34824.68    35037.31    604.07 o
  -9   9   3    45490.67    46050.28    760.22 o
  -7   9   3      291.30      146.16    116.94 o
  -5   9   3    24753.73    24786.97    466.92 o
  -3   9   3    21973.03    22277.16    452.38 o
  -1   9   3     2188.16     2285.66    159.34 o
   1   9   3     6756.37     6883.71    239.12 o
   3   9   3    66092.95    66649.36    783.06 o
   5   9   3     9020.97     9288.90    287.90 o
   7   9   3    48592.44    47823.89    836.93 o
   9   9   3    32163.96    31773.90    801.69 o
  11   9   3     1082.54     1599.59    266.70 o
  13   9   3      893.85     1101.47    371.28 o
  15   9   3    12663.16    12776.60    647.30 o
  17   9   3    11014.75    10650.78    578.94 o
 -20  10   3    24470.98    25098.49    913.19 o
 -18  10   3    55262.11    54359.23   1753.64 o
 -16  10   3     1057.02      798.29    296.59 o
 -14  10   3    51323.38    52476.18   1114.42 o
 -12  10   3    44145.51    43692.50    869.77 o
 -10  10   3     3110.78     3203.99    240.04 o
  -8  10   3    25213.04    24527.17    499.15 o
  -6  10   3    88404.42    86906.16   1344.41 o
  -4  10   3    12063.76    12256.22    341.34 o
  -2  10   3    54400.07    55478.18    809.71 o
   0  10   3    72358.20    72090.53    914.90 o
   2  10   3     2732.74     3226.09    191.65 o
   4  10   3    15060.23    14995.12    367.40 o
   6  10   3    60907.97    60495.73    937.42 o
   8  10   3    18353.61    17396.30    483.20 o
  10  10   3    22273.53    23299.86    750.90 o
  12  10   3    48098.45    47938.64   1174.16 o
  14  10   3     1899.35     2085.35    342.33 o
  16  10   3    17380.82    18031.58    713.28 o
 -19  11   3     4908.68     3585.56    471.00 o
 -17  11   3      819.12      208.43    316.23 o
 -15  11   3    10434.97     9283.66    598.31 o
 -13  11   3    14603.59    14543.97    602.36 o
 -11  11   3    16524.02    17240.77    535.41 o
  -9  11   3    28046.81    28062.85    611.87 o
  -7  11   3     5389.68     5442.95    279.26 o
  -5  11   3    10117.51     9783.97    352.90 o
  -3  11   3     5182.21     4754.42    240.76 o
  -1  11   3    10353.89    10512.93    337.58 o
   1  11   3      193.10      386.23    146.36 o
   3  11   3    43201.23    42307.47    759.40 o
   5  11   3     4243.17     4173.46    279.44 o
   7  11   3    28597.65    28115.51    695.22 o
   9  11   3     7141.11     6987.01    422.42 o
  11  11   3        2.64     -111.48    234.17 o
  13  11   3      274.70       99.93    288.84 o
  15  11   3     5546.24     4752.88    468.19 o
 -16  12   3     1566.82     1406.85    498.17 o
 -14  12   3    18403.93    17282.32    762.49 o
 -12  12   3    78336.73    79789.31   1542.32 o
 -10  12   3     3855.44     3675.57    406.76 o
  -8  12   3    52752.52    52726.31    929.90 o
  -6  12   3    47247.48    46147.72    780.64 o
  -4  12   3      186.01      336.90    153.10 o
  -2  12   3    10841.43    11122.99    391.75 o
   0  12   3    63307.13    62833.26    946.60 o
   2  12   3    27427.13    27904.25    618.91 o
   4  12   3    25053.88    24853.81    581.18 o
   6  12   3    64224.96    65454.21   1065.28 o
   8  12   3      235.93      639.30    246.84 o
  10  12   3    22868.95    22046.78    707.00 o
  12  12   3    29308.75    29587.92    835.02 o
 -15  13   3      493.68      643.61    357.46 o
 -13  13   3      531.47     -255.98    309.95 o
 -11  13   3     4841.49     4741.14    419.98 o
  -9  13   3     5447.88     5869.49    392.90 o
  -7  13   3     1257.62     1154.95    254.82 o
  -5  13   3     1804.70     1478.85    237.13 o
  -3  13   3     3329.95     3733.97    271.82 o
  -1  13   3     3432.02     3287.57    290.25 o
   1  13   3     1868.28     1961.82    282.71 o
   3  13   3     8626.09     8736.41    449.21 o
   5  13   3     1567.10     1139.29    275.69 o
   7  13   3     1253.10     1530.44    310.87 o
   9  13   3      471.63      741.14    292.08 o
 -10  14   3     5003.90     5149.32    522.58 o
  -8  14   3    51992.33    54793.05   1568.89 o
  -6  14   3    21352.12    20812.06    654.74 o
  -4  14   3      126.51      -24.91    224.42 o
  -2  14   3     8565.80     8800.31    474.02 o
   0  14   3    37386.78    38429.14    810.75 o
   2  14   3    18710.21    18870.64    997.57 o
   4  14   3    39227.51    40057.95   1032.60 o
   6  14   3    59478.95    58432.27   1569.19 o
  -5  15   3       25.38      144.25    296.60 o
  -3  15   3     3649.21     2467.77    387.02 o
  -1  15   3      163.58     -188.95    275.54 o
   1  15   3     4982.52     5004.52    458.06 o
 -26   0   4    23539.60    21957.69   1042.50 o
 -24   0   4    52416.70    52699.59   1427.51 o
 -22   0   4    13212.75    13297.60    860.56 o
 -20   0   4    57411.43    57925.13   1405.53 o
 -18   0   4   168987.72   167152.13   1846.77 o
 -16   0   4      798.70     1030.49    150.12 o
 -14   0   4    77840.04    77079.86    938.94 o
 -12   0   4    30607.05    29070.44    417.87 o
 -10   0   4     1019.40      975.73     80.10 o
  -8   0   4    65022.70    66614.41    636.88 o
  -6   0   4   280542.19   269567.88   2276.48 o
  -4   0   4   122463.46   127838.58   1208.19 o
  -2   0   4   567588.63   545787.19   4807.71 o
   0   0   4    54860.10    54383.54    633.47 o
   2   0   4    36956.59    36582.64    617.37 o
   8   0   4    63515.54    59987.49   1201.17 o
  10   0   4   128553.97   129029.05   2526.73 o
  12   0   4   134795.91   135402.17   1682.90 o
  14   0   4     9564.25     9357.76    507.60 o
  16   0   4    55428.23    53843.25   1261.74 o
  18   0   4    37404.82    38169.19   1494.75 o
  20   0   4     7786.54     6681.45    718.79 o
 -27   1   4      729.23      510.43    307.30 o
 -25   1   4      241.64      494.26    272.96 o
 -23   1   4      386.04       61.56    183.77 o
 -21   1   4     2144.52     1791.55    221.94 o
 -19   1   4      702.28      402.22    112.54 o
 -17   1   4    24145.00    24732.44    310.56 o
 -15   1   4      563.68      494.85     59.88 o
 -13   1   4     5247.09     5051.74    128.45 o
 -11   1   4      266.58      297.13     47.19 o
  -9   1   4     1786.55     1678.99     61.54 o
  -7   1   4    47446.13    48016.23    349.76 o
  -5   1   4    51485.61    51101.99    360.58 o
  -3   1   4      284.21      259.92     26.33 o
  -1   1   4      835.36      728.91     31.57 o
   1   1   4     2743.42     2592.94     50.79 o
   3   1   4     1136.87     1025.19     65.39 o
   5   1   4      601.85      539.68     98.02 o
   7   1   4     4966.77     5414.96    193.42 o
   9   1   4     3597.16     4211.80    109.57 o
  11   1   4     8358.28     8342.85    167.87 o
  13   1   4     6273.96     6326.22    158.12 o
  15   1   4      583.09      524.99    126.20 o
  17   1   4     2176.79     2087.39    225.70 o
  19   1   4       52.01      121.97    193.18 o
  21   1   4     1482.48     1197.93    628.94 o
 -26   2   4    25742.24    24621.24    778.93 o
 -24   2   4    47879.90    48784.05   1300.81 o
 -22   2   4     1632.85     1931.29    254.99 o
 -20   2   4    43835.76    44993.11    877.97 o
 -18   2   4    94779.64    95492.22   1022.78 o
 -16   2   4      407.16      383.36     68.51 o
 -14   2   4   101307.62   100639.25    855.93 o
 -12   2   4    99908.12    99645.34    780.52 o
 -10   2   4    17856.37    17671.18    216.75 o
  -8   2   4    66642.56    64939.88    462.13 o
  -6   2   4   269124.97   267200.25   1622.71 o
  -4   2   4    12173.95    11917.83    131.45 o
  -2   2   4   205604.36   201696.13   1329.57 o
   0   2   4   164674.63   165506.78   1117.89 o
   2   2   4     7352.17     7426.91     99.23 o
   4   2   4    66404.44    66453.60    676.93 o
   6   2   4    80543.74    78498.23    931.75 o
   8   2   4    20315.99    20765.33    311.70 o
  10   2   4    77766.91    79689.73    870.79 o
  12   2   4   128151.90   128731.02   1382.66 o
  14   2   4     3924.65     3823.30    183.95 o
  16   2   4    37492.80    37678.31    755.78 o
  18   2   4    39857.19    38660.01    808.93 o
  20   2   4     5770.90     5901.57    364.30 o
 -25   3   4      686.52      638.96    285.32 o
 -23   3   4      143.16      151.59    188.45 o
 -21   3   4    21462.84    22167.41    566.32 o
 -19   3   4      260.96      143.28    116.38 o
 -17   3   4    61442.11    59678.76    657.81 o
 -15   3   4    13459.65    13894.44    251.68 o
 -13   3   4     8202.79     8197.95    177.14 o
 -11   3   4     4949.82     5001.95    130.59 o
  -9   3   4     7187.43     7267.12    140.12 o
  -7   3   4    22392.17    22572.57    216.16 o
  -5   3   4    21673.05    22272.30    247.48 o
  -3   3   4   128148.80   128440.84    896.22 o
  -1   3   4    28904.67    28006.41    245.63 o
   1   3   4    15960.97    16247.19    156.98 o
   3   3   4      371.06      554.29     37.13 o
   5   3   4     3058.75     2946.09     87.46 o
   7   3   4    12018.94    11770.69    163.38 o
   9   3   4    47481.31    48621.03    555.49 o
  11   3   4    11133.97    11420.42    269.27 o
  13   3   4    18688.66    18902.24    334.88 o
  15   3   4     3586.92     3381.44    207.68 o
  17   3   4     2799.17     2675.96    243.29 o
  19   3   4        3.30      102.94    192.72 o
  21   3   4     3708.88     3565.12    387.76 o
 -26   4   4    33384.80    33421.18    972.53 o
 -24   4   4    37267.80    34739.15    952.39 o
 -22   4   4     3130.23     3416.56    356.04 o
 -20   4   4    45332.30    43663.64    940.40 o
 -18   4   4    29879.46    31385.29    565.76 o
 -16   4   4    11402.40    11134.42    254.18 o
 -14   4   4    47207.97    47322.79    523.34 o
 -12   4   4   212120.20   207288.70   1849.83 o
 -10   4   4    10625.64    11934.36    198.17 o
  -8   4   4   119105.88   116508.41    942.97 o
  -6   4   4    86928.23    84326.59    648.88 o
  -4   4   4    10143.76    11193.43    146.36 o
  -2   4   4    29362.52    29820.49    277.02 o
   0   4   4   230338.48   227051.83   1692.83 o
   2   4   4    54002.42    54920.53    452.20 o
   4   4   4   150803.13   155014.61   1316.35 o
   6   4   4   151825.95   147663.97   1318.62 o
   8   4   4      470.14      571.92     71.53 o
  10   4   4    31914.13    31416.98    384.62 o
  12   4   4    37658.21    37912.64    579.50 o
  14   4   4     8065.72     8164.59    326.62 o
  16   4   4    25350.33    24958.96    598.79 o
  18   4   4    62583.17    63534.38   1185.99 o
  20   4   4     4246.59     4454.63    335.48 o
 -25   5   4       18.42      -95.23    260.00 o
 -23   5   4    12436.87    11709.52    616.59 o
 -21   5   4    20670.52    20850.03    776.08 o
 -19   5   4      479.91      416.72    149.57 o
 -17   5   4    21153.85    21785.63    456.67 o
 -15   5   4    12709.66    12144.24    257.05 o
 -13   5   4      142.14       45.26     72.41 o
 -11   5   4    11368.54    11750.37    225.84 o
  -9   5   4    10542.55    10438.17    306.54 o
  -7   5   4     9147.74     9507.58    206.38 o
  -5   5   4    49677.58    50344.98    476.30 o
  -3   5   4    35182.61    34721.59    381.98 o
  -1   5   4     4586.77     5076.93    126.24 o
   1   5   4    51721.04    51798.94    471.72 o
   3   5   4    33523.87    34325.89    347.75 o
   5   5   4     7876.77     8469.08    163.70 o
   7   5   4    15582.17    16034.04    212.23 o
   9   5   4    39469.65    39702.50    507.74 o
  11   5   4     6869.54     6704.70    258.74 o
  13   5   4    29613.45    29245.59    641.69 o
  15   5   4    16638.02    17579.06    498.41 o
  17   5   4     2307.53     2555.21    319.89 o
  19   5   4     1259.14     1388.42    249.79 o
 -24   6   4    30000.09    31099.95    912.35 o
 -22   6   4     2447.45     2327.40    334.82 o
 -20   6   4    31806.21    31044.57    835.42 o
 -18   6   4    24915.61    24368.57    506.77 o
 -16   6   4    30618.29    31575.63    528.17 o
 -14   6   4    12770.13    12775.28    263.64 o
 -12   6   4   134153.45   133389.98   1316.11 o
 -10   6   4     3533.70     3663.15    172.13 o
  -8   6   4   128088.05   125776.95   1354.45 o
  -6   6   4    55203.30    55782.33    733.71 o
  -4   6   4      419.89      561.44     79.89 o
  -2   6   4     3468.70     3054.02    114.95 o
   0   6   4   142264.36   144351.03   1264.55 o
   2   6   4    38220.40    36848.42    386.60 o
   4   6   4   156542.41   156168.23   1291.70 o
   6   6   4   147695.81   146650.22   1336.20 o
   8   6   4      893.75      824.27     73.82 o
  10   6   4    13103.94    13468.70    400.21 o
  12   6   4    21779.31    22086.48    715.62 o
  14   6   4     9746.33    10127.95    509.19 o
  16   6   4    10817.95    10865.54    439.54 o
  18   6   4    68699.25    68120.43   1295.05 o
 -23   7   4    30084.54    30994.54   1091.71 o
 -21   7   4    10059.32    10533.55    556.72 o
 -19   7   4      962.24      688.61    242.80 o
 -17   7   4     1194.84     1165.91    170.61 o
 -15   7   4    24587.32    24986.07    568.81 o
 -13   7   4     1451.13     1435.65    136.93 o
 -11   7   4    82702.20    81442.73   1051.12 o
  -9   7   4    92003.61    91660.28   1135.94 o
  -7   7   4     2184.83     2143.83    150.86 o
  -5   7   4    15268.03    15336.44    319.36 o
  -3   7   4    30367.16    31342.63    454.44 o
  -1   7   4    38738.75    38756.35    492.27 o
   1   7   4    21568.40    21962.07    320.91 o
   3   7   4   121115.11   121308.39   1050.70 o
   5   7   4     2774.88     2648.73    109.89 o
   7   7   4    94939.71    94017.42    922.93 o
   9   7   4    22323.94    21389.40    517.56 o
  11   7   4       23.69      -99.83    146.35 o
  13   7   4     6432.01     6347.60    358.70 o
  15   7   4    32279.61    32656.83   1107.04 o
  17   7   4     9493.23     9337.87    455.04 o
  19   7   4    15387.68    15450.97    577.42 o
 -22   8   4     1462.76      895.31    313.86 o
 -20   8   4    10542.96    10762.97    669.65 o
 -18   8   4    25019.84    23668.01   1077.56 o
 -16   8   4      554.58      269.51    172.90 o
 -14   8   4    30454.54    29568.70    540.06 o
 -12   8   4    45650.76    44995.70    703.39 o
 -10   8   4     6231.06     6119.90    256.31 o
  -8   8   4    43782.19    43800.34    664.76 o
  -6   8   4    66246.05    67077.42    893.67 o
  -4   8   4      296.00      276.04    118.52 o
  -2   8   4    42455.10    43124.00    589.55 o
   0   8   4    64695.37    63904.22    738.64 o
   2   8   4     6915.13     6678.72    186.15 o
   4   8   4    26887.15    27609.96    348.27 o
   6   8   4    27641.74    27648.24    422.85 o
   8   8   4      252.13      112.05    144.35 o
  10   8   4    18704.92    18070.33    583.14 o
  12   8   4    38294.34    38068.43    928.15 o
  14   8   4     7045.11     7327.80    441.30 o
  16   8   4     7605.62     7436.00    466.87 o
  18   8   4    19827.24    19151.75    708.03 o
 -21   9   4    10186.63    10631.08    934.79 o
 -19   9   4     1725.03     1749.56    352.33 o
 -17   9   4     7984.79     7672.30    450.74 o
 -15   9   4    42535.41    44169.49    897.38 o
 -13   9   4    11195.07    11775.65    413.99 o
 -11   9   4    87528.16    87763.70   1160.97 o
  -9   9   4    69694.00    71170.73    976.26 o
  -7   9   4     1575.60     1830.68    168.98 o
  -5   9   4    33189.32    34043.48    569.14 o
  -3   9   4    33397.45    33772.42    560.70 o
  -1   9   4    23459.01    23162.42    490.87 o
   1   9   4    40066.93    41393.20    557.52 o
   3   9   4   101704.62   100524.59   1157.37 o
   5   9   4     8398.63     8191.92    333.42 o
   7   9   4   112389.33   109894.77   1590.03 o
   9   9   4    23917.55    23558.43    711.69 o
  11   9   4       24.19     -103.84    207.07 o
  13   9   4     4531.73     4581.83    380.92 o
  15   9   4    35774.60    34769.98   2183.51 o
  17   9   4    13196.95    12730.36    631.88 o
 -20  10   4     6625.02     6923.79    561.18 o
 -18  10   4    20640.50    22153.95   1131.50 o
 -16  10   4     4738.52     4169.59    370.77 o
 -14  10   4    22806.16    22541.39    608.84 o
 -12  10   4     7445.95     6480.33    327.67 o
 -10  10   4      213.70      257.06    142.83 o
  -8  10   4     3715.38     4017.86    239.37 o
  -6  10   4    66222.02    67540.43    952.46 o
  -4  10   4    12721.29    12312.35    353.38 o
  -2  10   4    67338.10    67088.33    874.28 o
   0  10   4    12647.98    13378.26    325.75 o
   2  10   4    11955.82    11479.31    335.22 o
   4  10   4       69.40      -27.46    128.90 o
   6  10   4    10873.45    10887.32    410.28 o
   8  10   4    13617.09    14429.82    503.17 o
  10  10   4    15458.37    15486.92    532.72 o
  12  10   4    33251.90    30697.16    899.54 o
  14  10   4      637.59      721.63    288.02 o
 -19  11   4      413.51      354.90    334.73 o
 -17  11   4    35199.93    35374.00   1189.38 o
 -15  11   4    48735.79    48597.33   1110.48 o
 -13  11   4      759.47      843.83    228.18 o
 -11  11   4    16526.88    17346.67    619.73 o
  -9  11   4    41708.91    41451.84    719.54 o
  -7  11   4     2428.07     2714.22    223.90 o
  -5  11   4    55710.54    56295.71   1316.50 o
  -3  11   4    69350.42    70046.56    933.45 o
  -1  11   4      948.80      737.64    159.22 o
   1  11   4    51937.75    51848.30    873.94 o
   3  11   4    71175.49    70797.80   1086.42 o
   5  11   4     2319.62     2516.04    257.55 o
   7  11   4    26192.14    25757.14    709.36 o
   9  11   4    49885.92    49353.61   1062.40 o
  11  11   4     4873.23     4830.87    379.62 o
  13  11   4    26000.72    26462.33   1059.88 o
 -16  12   4      436.41     1408.12    385.93 o
 -14  12   4     6139.67     6594.13    470.24 o
 -12  12   4       47.39      -33.72    217.04 o
 -10  12   4       81.01       -2.40    205.07 o
  -8  12   4      430.74      239.53    189.51 o
  -6  12   4    17731.87    18065.52    466.73 o
  -4  12   4      562.06      308.53    166.44 o
  -2  12   4    24036.44    23663.45    523.31 o
   0  12   4     3899.83     4353.39    299.51 o
   2  12   4     4252.22     3972.47    306.23 o
   4  12   4      860.27      549.68    215.83 o
   6  12   4     3500.99     3465.81    339.37 o
   8  12   4    10975.97    10201.30    527.47 o
  10  12   4     2663.46     2743.78    338.05 o
  12  12   4    15986.02    15658.82    648.03 o
 -15  13   4    27984.73    27859.54   1693.82 o
 -13  13   4      157.10      365.47    297.93 o
 -11  13   4    13641.54    14097.44    587.88 o
  -9  13   4    30360.48    30969.14    846.62 o
  -7  13   4    15080.17    14650.10    574.48 o
  -5  13   4    39315.13    37919.11    721.85 o
  -3  13   4   104544.72   106714.85   1563.74 o
  -1  13   4        0.25     -132.46    183.28 o
   1  13   4    44504.43    44906.61   1081.49 o
   3  13   4    23214.38    22436.40    847.72 o
   5  13   4     4881.96     4902.59    413.71 o
   7  13   4     5243.83     4392.57    401.30 o
   9  13   4    61927.55    63191.86   1202.99 o
 -10  14   4      109.09      357.96    335.29 o
  -8  14   4     2385.90     2078.71    309.63 o
  -6  14   4        6.99      -92.74    255.90 o
  -4  14   4     1465.17     1536.88    286.99 o
  -2  14   4      380.79      296.38    225.21 o
   0  14   4     3239.25     3609.62    350.66 o
   2  14   4     1505.23     1154.17    282.57 o
   4  14   4      110.41     -173.42    261.09 o
   6  14   4     3218.69     3640.31    408.54 o
  -5  15   4    22925.10    24334.95    837.95 o
  -3  15   4    45505.36    46624.72   1053.50 o
  -1  15   4     1170.39     1657.85    355.36 o
 -27   1   5    56448.04    56755.85   1288.45 o
 -25   1   5      181.39      272.27    253.92 o
 -23   1   5    74689.20    76830.05   1581.99 o
 -21   1   5    21629.71    22047.93    499.76 o
 -19   1   5     5466.13     6181.84    228.99 o
 -17   1   5    38969.32    38363.09    538.93 o
 -15   1   5   171275.25   167872.36   1297.81 o
 -13   1   5    18638.45    18915.47    242.08 o
 -11   1   5   278377.28   271425.72   1845.42 o
  -9   1   5   180849.55   178775.63   1119.12 o
  -7   1   5     2507.63     2268.08     67.54 o
  -5   1   5   106707.46   106435.97    690.11 o
  -3   1   5   150930.38   148672.89    993.54 o
  -1   1   5    84439.19    86555.26    597.32 o
   1   1   5    90346.61    90067.48    765.87 o
   3   1   5   260786.06   254185.20   3111.76 o
   5   1   5      484.51      396.01     85.76 o
   7   1   5   112448.92   112412.39   2177.22 o
   9   1   5    45755.12    44967.39    959.74 o
  11   1   5      919.22     1000.30     84.58 o
  13   1   5     3712.99     3872.20    129.90 o
  15   1   5   107254.89   106184.88   1560.58 o
  17   1   5    10708.90    10773.95    604.43 o
  19   1   5    48250.39    47702.49   1250.42 o
 -26   2   5     9838.81    10393.43    570.93 o
 -24   2   5      432.78      325.91    254.85 o
 -22   2   5     2356.68     1823.19    211.93 o
 -20   2   5        8.69     -109.35    113.67 o
 -18   2   5       33.62      -53.44     77.93 o
 -16   2   5     7126.95     6899.89    186.95 o
 -14   2   5     4068.94     4292.74    138.63 o
 -12   2   5    82207.20    83433.36    680.77 o
 -10   2   5     1197.44      983.02     70.98 o
  -8   2   5    19562.71    19805.12    202.07 o
  -6   2   5    24907.57    25076.79    219.25 o
  -4   2   5    15816.94    16806.81    163.72 o
  -2   2   5      244.57      269.07     26.06 o
   0   2   5    47286.55    48387.00    377.56 o
   2   2   5    13789.21    14313.70    168.52 o
   4   2   5   114240.92   118852.73   1264.86 o
   6   2   5     1021.94      846.04     64.22 o
   8   2   5    23506.77    23949.30    364.07 o
  10   2   5     1158.35     1392.23    142.52 o
  12   2   5      383.72      383.47     72.63 o
  14   2   5    15283.80    15423.04    329.03 o
  16   2   5     2329.42     2375.58    207.55 o
  18   2   5    12227.71    11535.26    410.28 o
  20   2   5      268.83      415.21    259.65 o
 -27   3   5    25467.79    25380.34    878.16 o
 -25   3   5      155.15      -36.95    235.30 o
 -23   3   5    48105.07    49286.90    958.72 o
 -21   3   5    71719.67    71248.63   1063.59 o
 -19   3   5      957.78      854.86    169.63 o
 -17   3   5    86519.71    86706.80    891.09 o
 -15   3   5    93533.99    93721.91    911.60 o
 -13   3   5     3118.63     3644.37    134.92 o
 -11   3   5    80857.96    79636.56    798.51 o
  -9   3   5   122265.62   118785.97    850.10 o
  -7   3   5     6484.82     6634.25    109.78 o
  -5   3   5   127094.37   126087.17    854.74 o
  -3   3   5   148894.80   145962.45    987.29 o
  -1   3   5     1433.52     1292.09     54.98 o
   1   3   5    81379.84    78164.80    604.74 o
   3   3   5   121104.39   119827.91    953.69 o
   5   3   5     2529.40     2273.40     72.62 o
   7   3   5    68447.37    67578.13    776.04 o
   9   3   5   148608.13   150581.19   1626.91 o
  11   3   5    10404.74    10347.88    198.10 o
  13   3   5    55835.85    55711.11    724.03 o
  15   3   5    58143.62    56491.44   1000.40 o
  17   3   5     1446.49     1318.99    199.09 o
  19   3   5    12729.49    11723.96    534.35 o
 -26   4   5    10625.46    10369.87    611.64 o
 -24   4   5     1572.92     1574.83    308.81 o
 -22   4   5     7037.36     6246.55    435.16 o
 -20   4   5     6078.18     5381.29    292.69 o
 -18   4   5     3717.70     3542.61    208.51 o
 -16   4   5     5792.39     6161.45    202.58 o
 -14   4   5    13138.34    13249.64    252.76 o
 -12   4   5    63119.37    62723.01    687.93 o
 -10   4   5    13274.67    13377.97    223.79 o
  -8   4   5    67907.42    68989.58    653.54 o
  -6   4   5     4724.02     4666.66    114.34 o
  -4   4   5       10.13        2.09     37.82 o
  -2   4   5     2088.70     2409.79     80.53 o
   0   4   5    84475.60    85944.55    769.88 o
   2   4   5     1237.64     1138.07     58.41 o
   4   4   5    62194.88    62890.95    585.83 o
   6   4   5    26158.78    26221.90    425.27 o
   8   4   5     3975.84     3812.13    124.23 o
  10   4   5      439.25      487.46     90.73 o
  12   4   5     2117.58     2194.81    157.21 o
  14   4   5     5388.39     5603.16    279.41 o
  16   4   5     6092.52     6519.69    321.83 o
  18   4   5    24192.21    24096.13   1132.97 o
  20   4   5       15.07      336.88    260.06 o
 -25   5   5      909.50      699.07    313.34 o
 -23   5   5    19081.66    19547.25    708.71 o
 -21   5   5    85496.90    87855.14   1669.37 o
 -19   5   5      614.30      728.87    158.31 o
 -17   5   5   115401.13   113788.66   1369.19 o
 -15   5   5    39976.62    40020.97    578.79 o
 -13   5   5     3587.72     3475.43    156.99 o
 -11   5   5    24095.03    24255.72    363.98 o
  -9   5   5   125533.02   126018.95   1358.97 o
  -7   5   5    38366.81    38898.12    520.80 o
  -5   5   5   106878.06   104868.46    959.76 o
  -3   5   5   178270.03   176246.48   1513.96 o
  -1   5   5    21356.53    22210.06    283.23 o
   1   5   5   113885.97   114386.63   1009.03 o
   3   5   5    56551.07    56068.52    514.84 o
   5   5   5    59174.45    59831.29    567.31 o
   7   5   5    12675.93    13472.55    240.07 o
   9   5   5   144043.14   144392.14   1502.18 o
  11   5   5     2699.15     2367.00    193.76 o
  13   5   5   103436.97   103338.23   1669.91 o
  15   5   5    30077.73    30039.03    679.18 o
  17   5   5      111.44      174.04    181.80 o
  19   5   5     6050.59     5723.93    440.52 o
 -24   6   5    11055.63    13070.32    659.78 o
 -22   6   5      844.54      436.02    257.22 o
 -20   6   5    24190.47    23351.94    780.47 o
 -18   6   5    16804.86    16344.43    416.24 o
 -16   6   5      705.59      774.66    122.52 o
 -14   6   5    30401.99    29885.69    460.21 o
 -12   6   5     7908.10     7713.06    243.75 o
 -10   6   5     2271.02     2212.16    156.61 o
  -8   6   5    31416.99    31127.42    499.98 o
  -6   6   5    66644.60    68421.69    813.68 o
  -4   6   5     1695.06     1529.38    105.00 o
  -2   6   5    68418.73    68559.28    672.91 o
   0   6   5    29214.55    29025.38    354.20 o
   2   6   5       42.98       -4.83     48.54 o
   4   6   5    16984.63    16534.30    222.58 o
   6   6   5    29703.00    29325.23    501.27 o
   8   6   5     5192.61     5337.15    181.61 o
  10   6   5    26911.39    28202.98    626.66 o
  12   6   5    44366.16    43292.95    860.48 o
  14   6   5      396.06      375.97    180.31 o
  16   6   5     8296.03     8464.28    405.09 o
  18   6   5     8877.43     8332.36    422.46 o
 -23   7   5     9031.48     9343.86    564.00 o
 -21   7   5    47581.55    48329.02   1141.74 o
 -19   7   5       88.66      123.29    167.27 o
 -17   7   5    62945.63    62379.59    935.77 o
 -15   7   5    30472.67    29288.96    485.73 o
 -13   7   5       36.08       15.39    105.10 o
 -11   7   5    24360.70    24375.99    605.49 o
  -9   7   5    76270.05    75948.71    988.32 o
  -7   7   5     9025.74     8658.63    263.97 o
  -5   7   5    98734.49    98430.26   1276.21 o
  -3   7   5   100915.36   100371.33   1050.90 o
  -1   7   5      553.06      672.16     87.01 o
   1   7   5    43020.61    43937.94    492.61 o
   3   7   5    57122.68    56719.35    587.06 o
   5   7   5     8797.54     8719.57    173.56 o
   7   7   5    18249.27    18502.12    406.68 o
   9   7   5    69540.28    67550.20   1395.64 o
  11   7   5     5949.31     5214.20    310.81 o
  13   7   5    47069.93    44191.63    913.63 o
  15   7   5    20789.35    21127.42    602.39 o
  17   7   5       94.26      230.83    214.45 o
 -22   8   5     6127.67     5099.17    444.39 o
 -20   8   5    27117.63    28907.96    843.26 o
 -18   8   5    35127.71    35306.97    762.80 o
 -16   8   5     2385.02     2409.37    225.59 o
 -14   8   5    31858.02    31467.96    538.09 o
 -12   8   5     2384.11     2687.29    199.21 o
 -10   8   5    10875.14    10267.76    341.11 o
  -8   8   5    15996.86    15968.78    477.82 o
  -6   8   5   135664.52   137362.16   1607.68 o
  -4   8   5     2350.79     2538.21    167.00 o
  -2   8   5   105000.61   106241.24   1193.66 o
   0   8   5    23504.58    23349.60    352.58 o
   2   8   5    11714.83    11908.22    229.05 o
   4   8   5     1663.46     1618.73    107.56 o
   6   8   5    59788.51    60472.41    874.65 o
   8   8   5     8192.13     8299.10    370.07 o
  10   8   5    61646.75    60325.49   1263.72 o
  12   8   5    63503.31    62531.72   1319.19 o
  14   8   5      746.13      810.18    246.94 o
  16   8   5     8553.02     8521.11    491.73 o
 -21   9   5     7847.46     8856.64    611.52 o
 -19   9   5     1650.46      990.98    331.87 o
 -17   9   5     5372.10     5541.93    344.98 o
 -15   9   5    36864.91    37268.09    731.79 o
 -13   9   5     2177.91     2207.34    218.93 o
 -11   9   5    38136.15    37105.59    643.95 o
  -9   9   5    31378.01    31036.03    561.84 o
  -7   9   5     4332.52     4483.82    231.84 o
  -5   9   5    21436.14    21248.57    432.33 o
  -3   9   5    26764.96    27084.84    583.09 o
  -1   9   5    14682.53    14963.05    327.12 o
   1   9   5    16302.80    16233.68    338.41 o
   3   9   5    33558.73    33824.46    565.72 o
   5   9   5     1065.92     1505.12    166.97 o
   7   9   5    49514.68    49439.31    980.00 o
   9   9   5    22504.37    22089.65    674.36 o
  11   9   5     1436.04     1631.07    243.85 o
  13   9   5     2061.90     1946.66    304.91 o
  15   9   5    24446.22    22811.67   1003.43 o
 -20  10   5    26182.04    27684.66    973.78 o
 -18  10   5    25840.08    25955.21    915.14 o
 -16  10   5       17.97      -78.31    186.80 o
 -14  10   5    32856.60    33228.79    994.43 o
 -12  10   5    25208.65    25272.48    619.68 o
 -10  10   5     5189.62     5772.39    321.13 o
  -8  10   5    41880.04    41781.14    695.88 o
  -6  10   5    89553.76    90788.44   1197.58 o
  -4  10   5     2092.83     1960.20    182.50 o
  -2  10   5    79551.07    80343.10   1006.05 o
   0  10   5    40906.68    41360.09    668.47 o
   2  10   5      330.57      448.64    151.02 o
   4  10   5    33343.72    34242.50    745.95 o
   6  10   5    51105.84    50566.58   1032.16 o
   8  10   5     2620.01     2425.60    272.18 o
  10  10   5    29870.63    30026.69    760.61 o
  12  10   5    32724.58    32592.79    807.00 o
  14  10   5        7.97      148.20    233.80 o
 -19  11   5      428.01      424.60    356.13 o
 -17  11   5       68.72       41.01    291.73 o
 -15  11   5    19005.67    19543.55    585.26 o
 -13  11   5      951.40     1120.55    242.76 o
 -11  11   5    44350.36    44413.47    830.13 o
  -9  11   5     8411.49     9156.72    363.09 o
  -7  11   5     5874.70     5494.50    287.54 o
  -5  11   5     1227.47     1419.04    186.18 o
  -3  11   5     2497.25     2968.22    222.66 o
  -1  11   5    12603.00    13009.96    393.94 o
   1  11   5     4487.58     5046.15    293.99 o
   3  11   5    32715.75    32390.41    790.25 o
   5  11   5      570.75      384.94    218.52 o
   7  11   5    14249.69    14407.09    835.88 o
   9  11   5     2005.71     1561.26    278.94 o
  11  11   5       31.95      326.73    244.59 o
  13  11   5       33.79      178.99    248.27 o
 -16  12   5     2074.91     1975.84    436.83 o
 -14  12   5    29476.13    29633.88    861.31 o
 -12  12   5    83868.64    86954.95   1531.32 o
 -10  12   5      225.25      133.31    190.76 o
  -8  12   5    42377.89    43128.59    765.47 o
  -6  12   5    24664.17    24826.60    601.50 o
  -4  12   5      479.14      440.28    173.25 o
  -2  12   5    28934.02    29178.93    645.56 o
   0  12   5    96129.46    95574.57   1404.28 o
   2  12   5     4637.84     4449.39    328.61 o
   4  12   5    63249.43    63536.48   1810.87 o
   6  12   5    51211.13    51377.83   1860.66 o
   8  12   5      548.25      648.45    241.35 o
  10  12   5    12142.75    11220.27    562.42 o
 -15  13   5     4653.24     5391.82    542.84 o
 -13  13   5      520.64      187.68    281.57 o
 -11  13   5     4803.57     4851.40    428.01 o
  -9  13   5     1063.99     1125.51    292.94 o
  -7  13   5      752.93      554.19    236.17 o
  -5  13   5      532.69      347.10    210.36 o
  -3  13   5      286.42      351.21    208.62 o
  -1  13   5      214.91      -35.12    196.41 o
   1  13   5     3000.56     2767.42    308.70 o
   3  13   5     5706.20     5167.67    427.27 o
   5  13   5     2379.26     2275.42    336.77 o
   7  13   5      398.94      145.83    273.46 o
 -10  14   5     1100.31     1177.71    390.29 o
  -8  14   5    45169.77    42300.08   1266.42 o
  -6  14   5    15644.78    15502.02    629.84 o
  -4  14   5     1028.99      968.66    269.45 o
  -2  14   5    16317.50    16106.27    915.53 o
   0  14   5    54824.94    54158.41   1114.21 o
   2  14   5     3386.21     3534.88    406.70 o
   4  14   5    62715.04    60140.97   1487.84 o
 -26   0   6    22057.52    22336.32   1067.75 o
 -24   0   6    95305.95    98915.42   2557.37 o
 -22   0   6       34.52      227.24    317.89 o
 -20   0   6   130347.06   132495.50   2011.14 o
 -18   0   6   127950.69   130624.55   1644.13 o
 -16   0   6    17493.06    17326.44    396.50 o
 -14   0   6    74752.47    75156.60   1064.53 o
 -12   0   6    79374.05    77633.98    951.40 o
 -10   0   6    31044.92    31323.00    419.60 o
  -8   0   6    72808.22    70936.40    823.64 o
  -6   0   6   806071.06   764262.25  12368.33 o
  -4   0   6    16958.49    16726.79    249.80 o
  -2   0   6   224463.66   223343.73   2030.33 o
   0   0   6    58716.99    60096.88    725.95 o
   2   0   6      472.82      314.27     80.03 o
   4   0   6    43241.99    44354.75    757.56 o
   6   0   6   203385.47   208946.28   5676.78 o
   8   0   6    18245.91    17691.94    726.95 o
  10   0   6   170548.13   178936.97   4884.48 o
  12   0   6    90962.08    91114.34   2597.43 o
  14   0   6       56.63       66.55    155.62 o
  16   0   6    19054.20    19791.13    882.15 o
  18   0   6    23932.27    24242.70   1070.01 o
 -27   1   6       71.15      137.29    296.97 o
 -25   1   6     1189.21     1069.20    300.81 o
 -23   1   6     1946.65     2037.67    236.35 o
 -21   1   6     7907.75     7915.91    287.29 o
 -19   1   6     5652.47     5282.99    205.37 o
 -17   1   6    11088.64    11159.92    243.95 o
 -15   1   6     6673.86     6823.74    196.50 o
 -13   1   6     5234.44     5445.64    160.75 o
 -11   1   6     7682.92     8067.29    173.17 o
  -9   1   6     2624.15     2635.14     80.98 o
  -7   1   6      631.26      702.20     47.07 o
  -5   1   6    58182.07    58552.88    439.77 o
  -3   1   6    16820.61    18180.84    171.35 o
  -1   1   6      491.41      468.10     35.46 o
   1   1   6        2.40      104.10     33.67 o
   3   1   6     7049.42     7648.65    141.12 o
   5   1   6     4955.93     5170.16    221.45 o
   7   1   6     1319.67     1454.14    144.34 o
   9   1   6     7030.03     7144.00    259.14 o
  11   1   6        9.94       32.67    171.53 o
  13   1   6     4309.99     4271.01    555.43 o
  15   1   6     2382.20     2498.39    330.81 o
  17   1   6     1876.62     1547.74    477.83 o
  19   1   6      451.81      308.69    321.91 o
 -26   2   6    40920.43    40278.77   1322.25 o
 -24   2   6    49309.53    49382.99   2173.99 o
 -22   2   6      839.10      867.32    182.30 o
 -20   2   6    96263.29    97689.61   1234.15 o
 -18   2   6    80799.16    81477.25    817.63 o
 -16   2   6     5564.46     6112.85    205.75 o
 -14   2   6   106814.50   106571.40    950.59 o
 -12   2   6   116762.37   117874.99   1016.38 o
 -10   2   6     3762.69     3580.69    109.22 o
  -8   2   6   151117.02   147851.41    962.83 o
  -6   2   6   288394.56   286180.75   1785.68 o
  -4   2   6       17.98       36.61     30.08 o
  -2   2   6   205109.22   200003.11   1285.80 o
   0   2   6   152492.33   153593.81   1135.39 o
   2   2   6     3723.77     3795.53     88.36 o
   4   2   6    60115.60    58444.70    669.74 o
   6   2   6   151469.31   152420.13   1609.62 o
   8   2   6     6729.21     6983.55    173.05 o
  10   2   6    73303.53    73818.55   1560.93 o
  12   2   6    79963.52    77831.61   1470.18 o
  14   2   6      101.10      279.83    133.90 o
  16   2   6    27840.09    27758.97    710.63 o
  18   2   6    34790.49    35726.03    897.63 o
 -27   3   6       14.33      194.02    272.28 o
 -25   3   6     5591.33     5224.81    486.54 o
 -23   3   6      858.27     1163.31    249.31 o
 -21   3   6    23474.10    23040.80    463.95 o
 -19   3   6     5574.67     5693.34    251.76 o
 -17   3   6    31348.29    31737.07    425.99 o
 -15   3   6     2251.58     2515.50    122.53 o
 -13   3   6      641.99      692.17     80.71 o
 -11   3   6     8658.21     8786.94    197.96 o
  -9   3   6    32409.57    30434.80    318.52 o
  -7   3   6     4842.55     4769.37    114.59 o
  -5   3   6    80203.18    82142.27    645.91 o
  -3   3   6    20829.13    20319.58    237.05 o
  -1   3   6    45825.90    46823.79    364.81 o
   1   3   6     4206.89     4342.49     96.98 o
   3   3   6      612.52      832.66     52.13 o
   5   3   6     9805.27     9345.93    168.15 o
   7   3   6     2383.37     2334.34    105.41 o
   9   3   6    44887.02    45835.58    564.96 o
  11   3   6     4866.93     4825.40    163.12 o
  13   3   6    16465.90    16546.34    348.98 o
  15   3   6       68.75      237.85    143.19 o
  17   3   6      992.23      788.07    225.42 o
  19   3   6      257.64      513.19    277.56 o
 -26   4   6    44719.97    44936.13   2293.06 o
 -24   4   6    25918.96    25689.07    831.16 o
 -22   4   6     6308.05     5899.80    357.31 o
 -20   4   6    26914.07    28555.56    593.29 o
 -18   4   6    68082.07    68671.87    980.96 o
 -16   4   6     4008.98     4012.76    168.72 o
 -14   4   6   113252.46   111094.36   1021.01 o
 -12   4   6   167294.55   167456.13   1451.88 o
 -10   4   6    20892.95    20615.26    311.88 o
  -8   4   6   121007.06   121273.09   1079.18 o
  -6   4   6    42837.14    41959.86    399.91 o
  -4   4   6     5247.82     5504.77    125.69 o
  -2   4   6    59428.49    58241.24    598.72 o
   0   4   6   261387.17   258781.80   2046.67 o
   2   4   6     4359.72     4358.53    110.16 o
   4   4   6   128958.95   126659.16   1326.15 o
   6   4   6    71315.55    73312.66    749.75 o
   8   4   6        7.08       -2.07     71.36 o
  10   4   6    19932.91    20014.10    353.84 o
  12   4   6    46117.34    46853.36    736.98 o
  14   4   6    10455.21    10382.35    350.04 o
  16   4   6    38920.41    39021.02    787.54 o
  18   4   6    57190.27    54675.94   1248.51 o
 -25   5   6      116.79       80.54    272.30 o
 -23   5   6     7549.69     7074.74    485.12 o
 -21   5   6    20235.84    19306.11    571.05 o
 -19   5   6       15.79       45.89    139.28 o
 -17   5   6    16159.83    16155.23    449.12 o
 -15   5   6    16508.05    16500.73    331.32 o
 -13   5   6       77.46      151.23     87.05 o
 -11   5   6    25874.98    26067.21    408.99 o
  -9   5   6    35322.12    35769.72    514.18 o
  -7   5   6       53.05      -17.27     63.94 o
  -5   5   6    17098.19    16397.64    230.53 o
  -3   5   6     9653.81     9133.36    160.98 o
  -1   5   6    11642.20    12528.45    224.91 o
   1   5   6    32791.71    33456.41    351.00 o
   3   5   6    10237.75    10480.76    183.09 o
   5   5   6      296.85      291.28     51.28 o
   7   5   6    19756.57    20114.19    295.43 o
   9   5   6    22020.73    22096.29    399.77 o
  11   5   6       27.38       69.62    138.00 o
  13   5   6    18660.00    18259.72    478.48 o
  15   5   6    10591.35    10759.43    396.47 o
  17   5   6     1276.71     1227.66    272.77 o
 -24   6   6     9717.83    10020.21    583.44 o
 -22   6   6     3178.69     2493.47    390.23 o
 -20   6   6    24574.07    23844.64    573.41 o
 -18   6   6    38496.29    38229.44    685.29 o
 -16   6   6    10327.98    10614.82    302.74 o
 -14   6   6    73865.01    73660.30    866.26 o
 -12   6   6   114771.83   115295.05   1306.27 o
 -10   6   6     5034.77     5264.09    225.93 o
  -8   6   6    80386.03    81282.36   1025.23 o
  -6   6   6     3680.92     3606.52    164.16 o
  -4   6   6    16268.96    16405.56    285.34 o
  -2   6   6    25177.94    24780.52    325.28 o
   0   6   6   148393.91   146309.72   1316.50 o
   2   6   6      477.51      534.14     65.51 o
   4   6   6   146406.89   146533.02   1345.34 o
   6   6   6    43638.10    43041.20    521.94 o
   8   6   6     2613.08     2266.40    161.33 o
  10   6   6    11825.31    11534.69    386.01 o
  12   6   6    47387.62    46135.06    899.19 o
  14   6   6    11047.87    10997.29    417.03 o
  16   6   6    28989.78    28908.13    698.18 o
 -25   7   6     1896.86     2009.73    370.18 o
 -23   7   6    18344.86    18033.18    749.02 o
 -21   7   6     4754.70     4093.14    388.14 o
 -19   7   6     2623.79     2744.17    235.79 o
 -17   7   6     5378.66     6148.35    296.89 o
 -15   7   6    75518.27    74859.11    936.47 o
 -13   7   6     2818.10     2756.43    184.07 o
 -11   7   6    91607.19    89141.56   1150.46 o
  -9   7   6    26919.48    27902.45    497.09 o
  -7   7   6    19603.60    19635.45    391.66 o
  -5   7   6    15851.81    16532.99    322.81 o
  -3   7   6    50457.60    49578.80    604.49 o
  -1   7   6    11377.12    11289.22    240.85 o
   1   7   6    37348.25    37240.76    419.20 o
   3   7   6    72339.68    71975.93    652.18 o
   5   7   6     9691.06     9837.55    228.25 o
   7   7   6    25420.38    25128.49    573.75 o
   9   7   6     7788.93     7633.11    393.77 o
  11   7   6     3461.29     3674.28    264.00 o
  13   7   6     5764.68     6304.40    591.83 o
  15   7   6    39506.35    38829.09   1105.86 o
  17   7   6     2457.91     2557.05    312.42 o
 -24   8   6    14726.64    14429.26    716.65 o
 -22   8   6       93.18      -35.29    254.64 o
 -20   8   6    21574.70    21068.51   1173.97 o
 -18   8   6    17109.70    17744.72    492.59 o
 -16   8   6     1887.90     1564.08    206.50 o
 -14   8   6    22696.80    22862.44    453.30 o
 -12   8   6    32916.78    34032.96    603.54 o
 -10   8   6      627.26      775.72    141.38 o
  -8   8   6    35925.90    34925.72    584.78 o
  -6   8   6    48791.89    48601.38    719.00 o
  -4   8   6     1416.17     1424.49    143.41 o
  -2   8   6    35886.88    35798.31    525.50 o
   0   8   6    58955.72    58892.61    786.58 o
   2   8   6      964.30      720.96    121.41 o
   4   8   6    41044.84    40122.36    562.05 o
   6   8   6    35294.97    35838.98   1039.17 o
   8   8   6      703.89      634.71    232.94 o
  10   8   6    23219.68    23348.38    594.02 o
  12   8   6    26666.63    25836.62    640.77 o
  14   8   6      255.72       11.80    195.62 o
  16   8   6    14911.96    14585.65    560.00 o
 -21   9   6     8087.33     7169.86    805.14 o
 -19   9   6     1920.73     2080.77    370.65 o
 -17   9   6     7693.46     8008.81    379.22 o
 -15   9   6    76090.32    76487.67   1175.61 o
 -13   9   6     1528.01     1590.35    193.15 o
 -11   9   6    78014.94    77956.96   1077.57 o
  -9   9   6    36747.23    35082.48    611.68 o
  -7   9   6     3172.56     3071.43    205.48 o
  -5   9   6    21433.97    21177.82    437.86 o
  -3   9   6    49734.83    50153.27    753.05 o
  -1   9   6     4921.94     4861.19    215.13 o
   1   9   6    57098.57    59389.71    789.47 o
   3   9   6    92804.75    89825.01   1235.38 o
   5   9   6     2700.32     2666.15    234.97 o
   7   9   6    32479.03    32841.15    887.04 o
   9   9   6     9746.00     9544.49    438.68 o
  11   9   6     2310.18     2582.40    278.23 o
  13   9   6    12823.39    12997.14    490.95 o
 -20  10   6    20961.09    22204.79    876.97 o
 -18  10   6     8589.82     8659.73    513.06 o
 -16  10   6     3694.46     3549.85    301.61 o
 -14  10   6     9462.19     8676.25    495.98 o
 -12  10   6      300.14      251.69    164.90 o
 -10  10   6     3746.58     3732.12    244.79 o
  -8  10   6    12347.71    12872.94    395.28 o
  -6  10   6    83782.77    84316.81   1136.98 o
  -4  10   6      464.49      508.78    144.89 o
  -2  10   6    44139.29    43809.59    701.83 o
   0  10   6     6784.98     6364.65    281.19 o
   2  10   6     1105.73     1182.68    180.12 o
   4  10   6      547.23      406.42    200.99 o
   6  10   6    31463.35    30626.54    679.86 o
   8  10   6     4693.53     4627.29    344.86 o
  10  10   6    31276.26    29761.28    766.01 o
  12  10   6    12638.03    12115.19    535.04 o
 -19  11   6      512.59      481.42    351.38 o
 -17  11   6    36653.33    35167.16    959.67 o
 -15  11   6    31385.35    32723.12    716.49 o
 -13  11   6     1499.82     1518.82    269.26 o
 -11  11   6    22921.10    22871.13    573.71 o
  -9  11   6    51472.82    50339.87    829.25 o
  -7  11   6      297.70      294.01    160.14 o
  -5  11   6    43398.18    44581.49    808.46 o
  -3  11   6    47511.18    45751.82   1149.64 o
  -1  11   6     1181.00     1188.54    196.03 o
   1  11   6    41778.50    41821.70    847.01 o
   3  11   6    37082.58    35826.52    867.26 o
   5  11   6       28.24      111.31    211.63 o
   7  11   6    37728.66    36627.83    891.31 o
   9  11   6    46382.08    44630.34   1009.25 o
  11  11   6      975.75     1054.95    274.39 o
 -16  12   6     2723.28     2395.55    365.06 o
 -14  12   6     3513.93     2721.99    325.31 o
 -12  12   6      503.98      389.56    235.73 o
 -10  12   6     2234.66     2572.44    275.16 o
  -8  12   6     1805.04     2042.38    246.03 o
  -6  12   6    15555.85    16884.54    615.87 o
  -4  12   6      421.85      450.63    188.98 o
  -2  12   6    11939.09    11958.33    458.79 o
   0  12   6      275.75      325.59    206.55 o
   2  12   6        6.15        3.48    328.93 o
   4  12   6      585.96      621.73    246.56 o
   6  12   6    13027.50    12859.81    701.48 o
   8  12   6     1551.01     1100.73    293.46 o
 -15  13   6    15002.74    13845.35    789.71 o
 -13  13   6       64.88      491.47    288.74 o
 -11  13   6    11859.21    11653.15    613.92 o
  -9  13   6    40944.16    42682.84   1501.99 o
  -7  13   6     1919.37     1376.02    306.47 o
  -5  13   6    71489.52    72343.38   1198.43 o
  -3  13   6    46188.57    45856.55    890.23 o
  -1  13   6     3613.57     3654.16    341.00 o
   1  13   6    24864.06    24194.45    766.60 o
   3  13   6    13393.39    13565.00    627.70 o
   5  13   6     4562.39     4653.01    425.87 o
   7  13   6    24588.46    23017.26    757.31 o
 -10  14   6      167.68      157.77    406.83 o
  -8  14   6      380.26      306.18    344.82 o
  -6  14   6      824.77      747.21    277.14 o
  -4  14   6      108.71      363.34    255.35 o
  -2  14   6        6.78      -11.15    245.65 o
   0  14   6     1123.18      927.75    315.66 o
   2  14   6       46.38     -290.47    271.81 o
 -27   1   7    41106.75    39719.52   1547.51 o
 -25   1   7    10341.63    10660.62    579.25 o
 -23   1   7    51259.51    51843.65    904.33 o
 -21   1   7    26459.47    28297.92    510.63 o
 -19   1   7       15.57       16.10    100.32 o
 -17   1   7    70053.49    72116.43    809.45 o
 -15   1   7   174298.44   174199.88   1625.97 o
 -13   1   7    14013.85    13863.01    248.06 o
 -11   1   7   292735.78   289890.88   2350.25 o
  -9   1   7    57063.81    57496.88    472.80 o
  -7   1   7     3526.57     3609.47    104.53 o
  -5   1   7   146888.22   150006.41   1034.19 o
  -3   1   7   179285.33   175976.80   1132.33 o
  -1   1   7    17958.96    18641.98    211.14 o
   1   1   7   238346.81   236022.00   1865.94 o
   3   1   7   187443.97   188422.95   1843.29 o
   5   1   7     9774.09    10053.98    422.07 o
   7   1   7   107856.95   113903.13   3259.04 o
   9   1   7    36723.25    36821.46   1225.20 o
  15   1   7    94023.50    91764.63   2241.35 o
  17   1   7       15.09      -24.61    192.15 o
 -26   2   7     8370.42     7914.11    516.13 o
 -24   2   7       53.00     -166.43    189.76 o
 -22   2   7      988.27      969.08    175.67 o
 -20   2   7      284.30      398.01    127.78 o
 -18   2   7     9648.83     9863.98    275.82 o
 -16   2   7     8313.77     8215.43    243.35 o
 -14   2   7    12202.98    11493.82    244.69 o
 -12   2   7    26074.72    27131.80    361.30 o
 -10   2   7     8034.33     7527.42    212.92 o
  -8   2   7     4039.22     4256.64    116.80 o
  -6   2   7    26459.29    28545.17    292.02 o
  -4   2   7    29202.84    29438.16    321.53 o
  -2   2   7     7798.12     8769.02    125.69 o
   0   2   7    71428.91    71851.20    655.08 o
   2   2   7     7590.05     7632.47    126.02 o
   4   2   7    36745.99    36282.62    468.84 o
   6   2   7     1219.00     1276.08     75.45 o
   8   2   7      803.08      794.77     77.50 o
  10   2   7     1634.73     1647.50    113.81 o
  12   2   7     3011.26     3333.51    179.48 o
  14   2   7     2826.25     2491.06    306.10 o
  16   2   7    12038.99    11912.27    439.23 o
  18   2   7     5087.60     5913.38    368.05 o
 -27   3   7    20895.94    20501.96    734.79 o
 -25   3   7     2226.34     2274.23    423.46 o
 -23   3   7    50934.22    49119.24    927.09 o
 -21   3   7    54920.98    55646.95    807.96 o
 -19   3   7     1926.74     1990.39    148.90 o
 -17   3   7   140166.61   138992.88   1335.51 o
 -15   3   7    87744.35    88117.26    873.46 o
 -13   3   7     1056.52     1148.10     97.51 o
 -11   3   7   115815.43   116342.59   1083.45 o
  -9   3   7   127822.59   123856.24   1032.58 o
  -7   3   7      116.60      105.69     51.94 o
  -5   3   7   182749.73   185019.64   1419.04 o
  -3   3   7   115595.84   112803.91   1036.75 o
  -1   3   7     1214.40     1201.10     66.10 o
   1   3   7   138153.06   137671.95   1148.09 o
   3   3   7    62845.64    61912.41    585.26 o
   5   3   7     1998.02     2295.11     90.48 o
   7   3   7    78188.72    80009.21    789.52 o
   9   3   7    93453.38    93183.75    974.92 o
  11   3   7      244.55      338.98     93.61 o
  13   3   7    53931.04    53915.25   1052.81 o
  15   3   7    48012.46    47230.89   1023.76 o
  17   3   7     2124.52     2172.39    354.17 o
 -26   4   7    11273.38    12863.60    678.24 o
 -24   4   7     3134.52     1914.07    396.51 o
 -22   4   7       52.76      -58.65    171.38 o
 -20   4   7      921.91      695.80    152.78 o
 -18   4   7    13244.95    13715.15    316.07 o
 -16   4   7     6145.46     6011.13    203.82 o
 -14   4   7    49647.68    50064.52    571.65 o
 -12   4   7    18492.47    18101.42    309.05 o
 -10   4   7    18678.10    18522.07    312.91 o
  -8   4   7    12656.23    12216.09    207.02 o
  -6   4   7      459.87      456.62     60.24 o
  -4   4   7     8044.07     8296.73    159.39 o
  -2   4   7    12331.93    11947.45    185.70 o
   0   4   7    74825.09    72705.00    647.07 o
   2   4   7       61.09       54.89     51.80 o
   4   4   7    29140.28    29189.07    323.97 o
   6   4   7      320.04      331.08     74.93 o
   8   4   7     1089.28     1267.17    123.79 o
  10   4   7      884.81      832.16    119.79 o
  12   4   7    13683.49    14056.73    335.15 o
  14   4   7     3564.19     3502.64    356.80 o
  16   4   7    11100.63    11265.31    390.02 o
 -25   5   7      706.31     1133.09    322.83 o
 -23   5   7    57230.66    59139.31   1326.32 o
 -21   5   7    68761.73    70609.70   1069.08 o
 -19   5   7     5533.31     5796.60    284.83 o
 -17   5   7    68751.90    68178.21    874.22 o
 -15   5   7    17998.82    18647.41    371.48 o
 -13   5   7      421.29      396.92     94.35 o
 -11   5   7    48793.21    48699.01    606.70 o
  -9   5   7   216254.89   212978.08   2117.28 o
  -7   5   7     3057.18     3515.87    160.25 o
  -5   5   7   206081.02   203877.11   1648.64 o
  -3   5   7    74113.68    73494.92    729.73 o
  -1   5   7    33286.82    33293.61    364.58 o
   1   5   7    36759.09    37607.79    369.47 o
   3   5   7    59156.33    58354.33    599.39 o
   5   5   7    30058.58    29782.37    413.03 o
   7   5   7    45043.46    45729.60    611.65 o
   9   5   7   108951.16   110377.62   1380.86 o
  11   5   7     3394.04     3396.40    202.55 o
  13   5   7    47354.96    47541.47    790.28 o
  15   5   7    16706.93    16049.77    412.39 o
  17   5   7     4927.07     5569.84    331.43 o
 -26   6   7     6764.29     6224.81    523.28 o
 -24   6   7    15507.44    15188.67    766.32 o
 -22   6   7     1290.33     1085.60    282.85 o
 -20   6   7    21709.84    21388.61    515.16 o
 -18   6   7    24506.07    24101.43    531.17 o
 -16   6   7     3526.13     3337.85    205.64 o
 -14   6   7    19784.66    19948.27    386.74 o
 -12   6   7    18168.73    18464.09    376.26 o
 -10   6   7      259.28      361.41    115.84 o
  -8   6   7    55612.89    56095.83    747.91 o
  -6   6   7    37432.82    36551.86    474.57 o
  -4   6   7     1931.48     1929.70    114.72 o
  -2   6   7    51169.06    48835.12    769.06 o
   0   6   7     5124.86     5219.01    152.40 o
   2   6   7      133.92      151.43     66.68 o
   4   6   7    13013.11    12861.99    225.43 o
   6   6   7    27135.03    27967.79    517.19 o
   8   6   7     2189.51     2101.20    193.29 o
  10   6   7    33498.61    33343.09    625.70 o
  12   6   7    13327.18    12707.88    374.67 o
  14   6   7      568.74      518.05    170.50 o
  16   6   7    10234.83    10406.81    446.11 o
 -25   7   7      415.65      391.80    301.27 o
 -23   7   7    30101.26    31382.47   1067.87 o
 -21   7   7    30517.40    30028.66   1104.68 o
 -19   7   7     4224.38     4442.48    278.63 o
 -17   7   7    44894.10    44500.22    709.99 o
 -15   7   7     3468.70     3407.54    204.56 o
 -13   7   7     2832.14     2839.00    191.69 o
 -11   7   7    35575.31    36126.24    609.13 o
  -9   7   7   102993.22   103070.70   1284.00 o
  -7   7   7      683.09      655.91    116.80 o
  -5   7   7    99262.87    98445.80   1087.88 o
  -3   7   7    53340.77    53864.67    627.45 o
  -1   7   7       54.27       15.01     71.85 o
   1   7   7    34140.24    34825.83    532.63 o
   3   7   7    36667.66    36436.63    513.62 o
   5   7   7     7272.92     7317.71    343.08 o
   7   7   7    35728.48    35467.05    724.82 o
   9   7   7    66771.33    65207.71   1132.18 o
  11   7   7      458.21      399.25    173.99 o
  13   7   7    21824.42    21897.60    527.59 o
  15   7   7    14635.67    14020.62    442.37 o
 -24   8   7    33592.31    35849.72   1147.02 o
 -22   8   7      107.77      258.88    287.23 o
 -20   8   7    55815.39    55787.92   1114.15 o
 -18   8   7    18183.50    17562.15    514.97 o
 -16   8   7     4231.23     3980.06    243.96 o
 -14   8   7    18117.99    18093.64    540.65 o
 -12   8   7    16597.56    17659.35    424.34 o
 -10   8   7    12194.83    12220.57    356.92 o
  -8   8   7    43835.21    44235.43    772.65 o
  -6   8   7    86469.23    85532.58   1106.58 o
  -4   8   7    19693.43    20318.07    366.20 o
  -2   8   7    70972.34    69577.47    882.20 o
   0   8   7      944.71      979.51    101.98 o
   2   8   7     3602.40     3671.45    210.76 o
   4   8   7    18424.31    18894.71    663.45 o
   6   8   7    63419.08    64117.53   1149.92 o
   8   8   7     1173.16     1140.61    205.17 o
  10   8   7    61693.68    60072.75   1107.49 o
  12   8   7    17448.61    17148.72   1200.17 o
  14   8   7     3882.31     4264.20    321.36 o
 -23   9   7    11408.68    11411.03    725.84 o
 -21   9   7     3342.13     2749.90    432.53 o
 -19   9   7     1005.49      871.74    244.82 o
 -17   9   7    11053.97    12334.38    464.33 o
 -15   9   7    48966.95    48862.94    810.04 o
 -13   9   7       59.81      274.49    157.82 o
 -11   9   7    23562.09    23046.31    498.81 o
  -9   9   7     8296.75     8057.31    320.30 o
  -7   9   7      950.38      880.74    153.77 o
  -5   9   7    11437.71    11316.22    391.78 o
  -3   9   7    37851.98    39729.54    610.04 o
  -1   9   7     3295.98     3289.55    186.88 o
   1   9   7    29208.89    28691.80    602.72 o
   3   9   7    39153.73    38328.38    739.39 o
   5   9   7     6323.03     6363.64    363.23 o
   7   9   7    22308.52    22211.75    605.53 o
   9   9   7     9456.46     9299.40    552.93 o
  11   9   7     3602.97     3217.84    332.46 o
  13   9   7     8127.48     7405.61    413.96 o
 -20  10   7    31099.39    33620.71   1097.49 o
 -18  10   7    17048.83    17049.30    603.88 o
 -16  10   7     3610.95     4036.16    302.65 o
 -14  10   7    22388.57    22560.57    529.69 o
 -12  10   7    28339.98    28159.92    585.80 o
 -10  10   7      842.03      786.64    176.85 o
  -8  10   7    54004.19    55324.02    869.96 o
  -6  10   7    40261.05    40756.31    692.18 o
  -4  10   7     2740.69     2551.30    221.40 o
  -2  10   7    47893.68    48405.00    817.85 o
   0  10   7    23008.69    23059.51    520.32 o
   2  10   7     2851.06     2422.44    240.85 o
   4  10   7    29598.88    29046.53    738.34 o
   6  10   7    46068.23    45513.96   1046.91 o
   8  10   7       52.65       75.90    191.44 o
  10  10   7    43825.62    42509.23    949.08 o
  12  10   7    23127.04    22541.56    675.30 o
 -19  11   7     2575.74     2564.70    471.67 o
 -17  11   7     3982.83     4038.09    366.24 o
 -15  11   7    23078.13    23298.64    606.35 o
 -13  11   7     2436.73     2890.47    304.09 o
 -11  11   7    29475.12    29969.97    625.13 o
  -9  11   7       37.14      -66.56    161.39 o
  -7  11   7       36.34      -28.10    161.09 o
  -5  11   7      609.12      431.31    206.59 o
  -3  11   7    14330.94    14991.48    471.83 o
  -1  11   7     2135.57     1829.60    238.21 o
   1  11   7    35600.49    35426.63    772.03 o
   3  11   7    16316.68    15976.43    569.98 o
   5  11   7     5696.66     5280.77    389.02 o
   7  11   7     5366.97     6013.97    459.28 o
   9  11   7       99.16       85.32    234.20 o
 -16  12   7      465.41      557.00    259.77 o
 -14  12   7    49138.82    48717.29   1216.68 o
 -12  12   7    31066.46    32155.72   1464.26 o
 -10  12   7     6008.87     6216.63    403.48 o
  -8  12   7    38115.21    35683.33    832.32 o
  -6  12   7    16970.41    17311.00    582.75 o
  -4  12   7     4741.89     4158.04    302.25 o
  -2  12   7    20788.26    20062.98    713.65 o
   0  12   7    64309.77    63505.91   1314.02 o
   2  12   7      226.97      104.75    236.36 o
   4  12   7    50211.26    48899.53   1107.70 o
   6  12   7    19804.13    20198.80    678.49 o
   8  12   7        7.63     -284.71    286.49 o
 -13  13   7     1897.08     1864.38    340.95 o
 -11  13   7     2762.15     2395.10    412.92 o
  -9  13   7     3030.01     3716.23    396.61 o
  -7  13   7      124.35      106.71    233.47 o
  -5  13   7     1531.19     2022.52    303.19 o
  -3  13   7     5624.05     5775.01    399.36 o
  -1  13   7      402.78      638.97    283.27 o
   1  13   7     3550.00     3331.85    426.58 o
   3  13   7     1442.51     1712.17    320.58 o
   5  13   7     1369.63     1297.63    322.87 o
 -10  14   7     5180.44     5419.70    562.80 o
  -8  14   7    18081.59    17034.74    762.52 o
  -6  14   7    12805.99    13060.83    672.65 o
  -4  14   7     2520.21     2506.14    337.24 o
  -2  14   7    21290.09    21057.24    765.93 o
   0  14   7    56180.93    53683.96   1265.78 o
 -28   0   8      575.67      814.86    484.74 o
 -26   0   8    49348.87    46680.88   1601.80 o
 -24   0   8    67079.38    67777.96   2300.72 o
 -22   0   8     5866.50     5756.86    399.15 o
 -20   0   8   168108.95   167257.98   2372.95 o
 -18   0   8    25415.75    26155.66    623.05 o
 -16   0   8    18285.11    18624.68    500.47 o
 -14   0   8    75511.95    76716.09   1216.64 o
 -12   0   8   147347.20   143660.03   1878.89 o
 -10   0   8     1855.24     1836.02    166.83 o
  -8   0   8   175972.80   171985.69   1829.37 o
  -6   0   8   148759.66   144124.48   1505.26 o
  -4   0   8    82613.46    83439.45    980.18 o
  -2   0   8   106207.15   103786.02   1243.65 o
   0   0   8    39251.38    38335.91    487.16 o
   2   0   8    13271.23    14069.91    270.51 o
   4   0   8    56344.80    57786.07   1016.42 o
   6   0   8   242261.17   253470.20   6942.82 o
   8   0   8    12207.45    14326.72    726.95 o
  10   0   8   106955.82   109729.27   3210.03 o
 -27   1   8     2444.40     2623.17    392.23 o
 -25   1   8     3834.59     3499.78    328.93 o
 -23   1   8     3885.80     4018.04    269.73 o
 -21   1   8     1174.36      962.04    157.47 o
 -19   1   8     9562.51     9751.78    289.27 o
 -17   1   8      186.28       82.55     94.47 o
 -15   1   8     1445.28     1183.26    113.53 o
 -13   1   8     2737.13     3051.19    151.40 o
 -11   1   8       11.82       -7.74     65.37 o
  -9   1   8    17142.54    17739.11    274.45 o
  -7   1   8    19717.04    20342.38    253.26 o
  -5   1   8    10480.36     9653.38    158.81 o
  -3   1   8      452.80      482.57     50.57 o
  -1   1   8      870.40      929.32     62.59 o
   1   1   8      155.30      119.48     47.48 o
   3   1   8     2117.34     2154.49     78.74 o
   5   1   8     3843.47     4079.26    161.35 o
   7   1   8     3175.34     3636.94    201.60 o
   9   1   8    10453.90    10207.41    547.38 o
  11   1   8     4071.15     4280.05    767.79 o
  13   1   8      495.99       24.50    416.57 o
  15   1   8     1100.66      204.20    473.75 o
  17   1   8     1789.86     1756.13    767.79 o
 -28   2   8      113.44      399.23    295.26 o
 -26   2   8    42577.54    43926.63   1023.22 o
 -24   2   8    34446.32    35500.24    886.03 o
 -22   2   8     1403.05     1284.92    182.75 o
 -20   2   8   117532.30   119263.41   1302.85 o
 -18   2   8    39090.47    39311.83    547.62 o
 -16   2   8     6299.70     6362.05    216.74 o
 -14   2   8   106629.41   105660.59   1073.78 o
 -12   2   8    59448.05    58295.67    622.55 o
 -10   2   8       33.69      142.48     64.97 o
  -8   2   8   274550.59   271317.25   2043.61 o
  -6   2   8   100585.01    98111.06    798.19 o
  -4   2   8     8544.40     8490.27    197.20 o
  -2   2   8   131268.63   128611.45    977.97 o
   0   2   8    67687.06    67870.51    605.58 o
   2   2   8        6.67      143.89     52.23 o
   4   2   8   109985.77   111005.48   1009.29 o
   6   2   8   145609.80   146329.28   1458.52 o
   8   2   8      321.68      349.00     72.78 o
  10   2   8    88527.16    90566.14   1376.40 o
  12   2   8    48054.67    48692.84   2258.46 o
  14   2   8     1378.42     1618.51    510.50 o
  16   2   8    30303.59    30939.48   1008.80 o
 -27   3   8     5670.38     5178.91    429.97 o
 -25   3   8     4890.87     4691.34    388.00 o
 -23   3   8    26770.47    26023.91    640.54 o
 -21   3   8    13058.94    12588.94    381.78 o
 -19   3   8    20931.30    21166.48    385.42 o
 -17   3   8     3890.79     4019.99    200.51 o
 -15   3   8       51.24        1.24     78.49 o
 -13   3   8     4358.72     4507.94    167.31 o
 -11   3   8     3236.28     3533.97    143.51 o
  -9   3   8    45962.95    45278.18    504.75 o
  -7   3   8     4870.93     4771.24    141.06 o
  -5   3   8    70300.63    69997.29    623.11 o
  -3   3   8      562.77      797.00     59.79 o
  -1   3   8      981.30      786.45     63.80 o
   1   3   8     2568.70     2708.10     86.72 o
   3   3   8     7488.14     7550.43    142.48 o
   5   3   8    10824.03    10899.42    185.71 o
   7   3   8    36003.61    37143.78    415.21 o
   9   3   8    21030.21    20865.18    381.06 o
  11   3   8     8904.20     9519.42    403.24 o
  13   3   8     6575.71     6782.82    572.93 o
  15   3   8      380.59      131.32    181.95 o
  17   3   8     2243.38     2423.95    275.82 o
 -26   4   8    37496.58    36212.04   1037.29 o
 -24   4   8    11364.34    12049.89    559.52 o
 -22   4   8     1174.98      920.74    184.80 o
 -20   4   8    30197.75    30649.66    582.73 o
 -18   4   8    78672.39    78200.13    890.06 o
 -16   4   8     2439.94     2443.03    145.44 o
 -14   4   8   161539.45   159743.58   1434.80 o
 -12   4   8    61563.03    61570.05    700.53 o
 -10   4   8    44673.02    44391.05    574.88 o
  -8   4   8    67744.46    66774.03    674.79 o
  -6   4   8    99370.97    99534.20    869.28 o
  -4   4   8      453.20      373.32     63.71 o
  -2   4   8   138527.66   138093.19   1120.00 o
   0   4   8   172381.59   175978.86   1442.55 o
   2   4   8    11396.19    11575.75    181.24 o
   4   4   8   106160.46   105908.80    993.99 o
   6   4   8    39653.86    40095.49    500.27 o
   8   4   8       12.70       12.00     82.65 o
  10   4   8    37804.18    38312.83    759.43 o
  12   4   8    81104.09    82641.28   1407.63 o
  14   4   8     1423.38     1623.03    194.20 o
  16   4   8    44439.07    42760.85   1002.02 o
 -25   5   8       88.81       84.90    284.96 o
 -23   5   8    20748.34    21024.82    636.95 o
 -21   5   8    19227.51    19625.74    503.97 o
 -19   5   8      297.85      366.47    159.73 o
 -17   5   8    25793.21    25251.28    437.09 o
 -15   5   8    13400.91    13923.85    291.43 o
 -13   5   8        1.41       22.73     91.35 o
 -11   5   8    17472.47    17442.06    324.27 o
  -9   5   8    38302.64    38892.50    587.25 o
  -7   5   8       18.73      123.49     71.18 o
  -5   5   8    35315.71    34465.29    407.78 o
  -3   5   8    19427.81    19417.68    280.79 o
  -1   5   8     1317.86     1331.49     83.76 o
   1   5   8    12214.88    12672.42    207.64 o
   3   5   8    16612.78    16627.98    323.35 o
   5   5   8       28.95       45.17     92.28 o
   7   5   8    19132.93    20357.90    382.56 o
   9   5   8    17758.50    17777.65    545.22 o
  11   5   8     5458.91     5590.16    247.70 o
  13   5   8    11581.86    11954.16    343.90 o
  15   5   8     5343.83     5489.03    323.03 o
 -26   6   8    36711.70    37840.15   1083.45 o
 -24   6   8     7398.95     7114.46    516.22 o
 -22   6   8     3426.67     3681.29    374.79 o
 -20   6   8    20841.37    20618.90    763.78 o
 -18   6   8    52288.32    52077.68    766.91 o
 -16   6   8       15.50       76.66    112.80 o
 -14   6   8   147820.50   147602.14   1600.46 o
 -12   6   8    47807.93    47806.61    661.88 o
 -10   6   8    22310.56    22480.90    376.94 o
  -8   6   8    43369.88    43516.80    604.17 o
  -6   6   8    19828.76    20084.63    314.14 o
  -4   6   8     9807.82    10115.98    221.54 o
  -2   6   8    90215.36    90076.41    959.38 o
   0   6   8   146814.13   143034.84   1332.76 o
   2   6   8     3819.79     3707.48    139.44 o
   4   6   8    74688.24    73673.24   1074.25 o
   6   6   8     5140.50     4736.14    389.05 o
   8   6   8       51.99        7.40    140.51 o
  10   6   8    32646.72    32330.29    687.87 o
  12   6   8    64394.78    65617.28   1122.64 o
  14   6   8     2980.94     2822.03    271.53 o
 -25   7   8     2270.17     2065.38    378.17 o
 -23   7   8     6776.12     5988.42    480.37 o
 -21   7   8     7839.49     8274.36    409.51 o
 -19   7   8     6166.35     5528.16    310.43 o
 -17   7   8    41988.19    42057.48    702.31 o
 -15   7   8    41092.94    41623.68    663.79 o
 -13   7   8     4166.90     4329.95    218.36 o
 -11   7   8    55839.98    55369.70    788.34 o
  -9   7   8     4609.34     4501.80    216.26 o
  -7   7   8      970.45      955.34    129.07 o
  -5   7   8     7115.63     7121.07    229.88 o
  -3   7   8    54401.61    54167.16    675.63 o
  -1   7   8       32.02       62.84     78.07 o
   1   7   8    93006.26    92093.07   1351.07 o
   3   7   8    40128.11    39515.18    877.89 o
   5   7   8     6680.59     6679.31    324.06 o
   7   7   8     8136.08     8183.10    359.02 o
   9   7   8     7654.38     7693.75    351.31 o
  11   7   8     1352.68     1339.23    213.63 o
  13   7   8    13214.19    12807.77    578.87 o
 -24   8   8    11255.04    10921.16    844.28 o
 -22   8   8     3777.59     3028.51    435.11 o
 -20   8   8    28407.60    26696.69    651.78 o
 -18   8   8    18246.97    19087.90    526.10 o
 -16   8   8     1588.78     1596.32    234.71 o
 -14   8   8    24793.09    26284.28    511.60 o
 -12   8   8    28318.34    28883.45    561.61 o
 -10   8   8     6163.65     6651.76    276.58 o
  -8   8   8    46161.17    46756.75    697.42 o
  -6   8   8    24450.40    24837.78    455.51 o
  -4   8   8      129.55      289.92    110.22 o
  -2   8   8    24390.44    24609.08    462.60 o
   0   8   8    37489.29    37964.85    648.39 o
   2   8   8      820.29      731.67    158.10 o
   4   8   8    32668.99    30720.52    700.78 o
   6   8   8    34820.41    34213.29    750.95 o
   8   8   8     2455.55     2137.71    241.94 o
  10   8   8    16816.32    16953.01    513.49 o
  12   8   8    20869.94    20449.46    695.58 o
 -23   9   8    16952.83    15568.95   1174.55 o
 -21   9   8     6839.28     6956.14    818.93 o
 -19   9   8     2050.27     1762.98    255.26 o
 -17   9   8    32772.34    33544.04    718.69 o
 -15   9   8    45786.65    45708.89    782.08 o
 -13   9   8     5760.55     6007.16    303.05 o
 -11   9   8    62552.30    64201.21    954.92 o
  -9   9   8     6534.64     6576.41    300.39 o
  -7   9   8      637.40      541.62    140.37 o
  -5   9   8     6897.85     7161.14    295.71 o
  -3   9   8    55848.23    55444.25    914.45 o
  -1   9   8      232.69      157.37    141.38 o
   1   9   8    61607.37    62488.02   1423.95 o
   3   9   8    45206.04    44405.74    985.68 o
   5   9   8     9449.05     8929.92    424.15 o
   7   9   8    18413.84    17849.03    547.41 o
   9   9   8    13812.47    14382.53    500.25 o
  11   9   8     3264.15     3214.06    308.81 o
 -20  10   8    24129.28    23944.83    919.06 o
 -18  10   8     1383.93     1233.23    247.90 o
 -16  10   8     3921.93     3742.51    295.96 o
 -14  10   8     5819.27     6073.75    320.79 o
 -12  10   8    10689.66    11189.57    410.69 o
 -10  10   8     5476.30     5796.49    298.14 o
  -8  10   8    29118.61    30395.26    639.60 o
  -6  10   8    22904.03    22991.41    544.54 o
  -4  10   8    14041.67    14265.17    429.54 o
  -2  10   8    17994.81    18796.32    480.33 o
   0  10   8      553.60      752.74    194.64 o
   2  10   8     5122.79     4356.86    337.75 o
   4  10   8     5814.30     5210.49    365.67 o
   6  10   8    49093.47    48808.59   1034.96 o
   8  10   8       99.15       84.95    215.67 o
  10  10   8    14887.66    13832.61    660.23 o
 -19  11   8     2116.50     2254.90    441.60 o
 -17  11   8    36615.35    37247.85    808.60 o
 -15  11   8    17682.83    18043.92    558.37 o
 -13  11   8       53.77      126.04    215.82 o
 -11  11   8    29098.61    29751.80   1093.42 o
  -9  11   8    31273.86    30495.05    678.77 o
  -7  11   8     1181.35     1278.76    241.80 o
  -5  11   8    41810.03    42134.20    888.22 o
  -3  11   8    34812.45    34635.00    780.64 o
  -1  11   8     1573.26     1563.43    244.70 o
   1  11   8    23059.64    22720.16    687.67 o
   3  11   8    21581.78    20771.37    657.04 o
   5  11   8      177.67       15.03    230.09 o
   7  11   8    30603.51    29654.32   1326.32 o
   9  11   8    35183.82    33046.25    901.90 o
 -16  12   8     1903.06     1885.04    400.06 o
 -14  12   8      651.52      485.44    286.82 o
 -12  12   8     5814.06     6397.36    478.85 o
 -10  12   8     4799.15     4499.32    499.76 o
  -8  12   8    13377.01    13374.20    560.68 o
  -6  12   8     9920.63     9175.88    471.50 o
  -4  12   8     5659.14     5788.51    390.65 o
  -2  12   8     2807.43     2860.36    346.29 o
   0  12   8      200.58      -72.11    245.43 o
   2  12   8      988.47      985.08    283.21 o
   4  12   8      153.62      -79.30    242.00 o
   6  12   8     7979.13     7864.56    490.78 o
 -13  13   8       26.03       50.71    337.61 o
 -11  13   8    16160.51    16801.00    952.84 o
  -9  13   8    45334.80    47503.81   1170.40 o
  -7  13   8     1188.45     1177.83    281.02 o
  -5  13   8    78662.91    80113.60   1444.01 o
  -3  13   8    22499.50    23001.79    793.25 o
  -1  13   8     2126.99     2076.40    348.64 o
   1  13   8    10046.40     9481.38    667.29 o
   3  13   8    28694.05    28694.42    867.75 o
  -8  14   8     1400.80     1294.65    462.14 o
  -6  14   8      746.31      828.99    322.04 o
  -4  14   8      421.62       36.82    300.07 o
 -27   1   9    23878.65    21835.80    974.99 o
 -25   1   9    15324.77    14387.72    516.07 o
 -23   1   9    25201.31    25260.32    536.93 o
 -21   1   9    30192.31    30666.88    577.87 o
 -19   1   9      335.39      437.04    122.58 o
 -17   1   9   160648.70   163233.73   1628.57 o
 -15   1   9   129656.88   132075.22   1309.62 o
 -13   1   9    51897.38    51698.94    628.33 o
 -11   1   9   107071.80   103698.59    935.56 o
  -9   1   9    26998.20    27199.16    326.08 o
  -7   1   9     5157.08     5442.79    145.38 o
  -5   1   9    69237.23    68097.32    590.64 o
  -3   1   9   224001.58   223463.45   1735.88 o
  -1   1   9     5951.09     5978.62    145.18 o
   1   1   9   278317.78   277817.69   2316.28 o
   3   1   9    70873.25    72205.63    666.14 o
   5   1   9    20114.73    20222.27    266.85 o
   7   1   9    60301.13    60849.32   1254.48 o
   9   1   9    57185.68    59363.87   1599.48 o
  11   1   9     6643.51     6812.13    939.32 o
  13   1   9    66197.36    63432.90   3014.00 o
  15   1   9    44494.87    47938.15   2613.77 o
 -28   2   9     4547.27     4769.28    436.46 o
 -26   2   9     1463.46      775.53    279.39 o
 -24   2   9      186.05      111.60    174.50 o
 -22   2   9       72.54      181.89    147.25 o
 -20   2   9       88.33       47.82    121.41 o
 -18   2   9    21759.51    20986.84    385.42 o
 -16   2   9     4986.85     5113.97    193.88 o
 -14   2   9    43598.76    44059.34    532.07 o
 -12   2   9     1022.23      943.88    100.11 o
 -10   2   9    52905.88    54575.23    549.02 o
  -8   2   9      660.48      565.58     70.87 o
  -6   2   9     6928.59     6440.71    156.09 o
  -4   2   9    55807.71    56503.09    503.63 o
  -2   2   9    11057.75    11101.98    171.50 o
   0   2   9    19651.63    20716.59    267.95 o
   2   2   9    31100.66    32097.15    356.18 o
   4   2   9     3782.81     4032.05    115.19 o
   6   2   9    15014.82    15148.55    279.02 o
   8   2   9     1191.89     1213.15    127.74 o
  10   2   9       13.09       29.66    120.44 o
  12   2   9    18744.57    18579.41    657.83 o
  14   2   9      821.43     1437.57    620.77 o
  16   2   9     9499.25    10781.79   1364.06 o
 -27   3   9    14312.38    15157.61    673.33 o
 -25   3   9     3464.37     3714.37    323.81 o
 -23   3   9    67102.52    68600.07    954.56 o
 -21   3   9    39857.64    40680.25    659.31 o
 -19   3   9    17193.66    17646.71    351.37 o
 -17   3   9    67458.28    66291.92    740.02 o
 -15   3   9    26537.54    26624.86    395.62 o
 -13   3   9     6677.08     6898.53    207.67 o
 -11   3   9   107480.61   103827.46   1004.41 o
  -9   3   9   132521.09   130538.72   1164.62 o
  -7   3   9     1617.68     1653.39     97.95 o
  -5   3   9   146182.92   144699.66   1133.49 o
  -3   3   9    64877.90    64602.61    559.60 o
  -1   3   9     3069.01     3314.54    115.98 o
   1   3   9    97084.27    97012.24    856.78 o
   3   3   9    80257.38    80289.63    759.31 o
   5   3   9     1468.42     1523.03     87.16 o
   7   3   9   103017.76   104390.70   1166.06 o
   9   3   9    46697.64    47445.78    972.69 o
  11   3   9    10988.81    11625.33    595.42 o
  13   3   9    63527.40    64764.50   1695.17 o
  15   3   9    26367.18    26182.55    925.74 o
 -26   4   9     6571.40     6517.29    514.36 o
 -24   4   9     2121.33     1998.17    260.99 o
 -22   4   9      329.49      344.23    176.74 o
 -20   4   9     2295.62     2458.04    201.40 o
 -18   4   9    24473.26    25356.33    410.43 o
 -16   4   9      127.36       19.35     90.42 o
 -14   4   9    42011.95    42501.25    526.38 o
 -12   4   9     3340.91     2993.60    163.14 o
 -10   4   9     9405.38     9763.93    251.57 o
  -8   4   9      365.46      347.37     79.82 o
  -6   4   9    11277.61    10950.75    188.56 o
  -4   4   9     2502.35     2213.32    138.72 o
  -2   4   9    70739.41    70869.70    659.25 o
   0   4   9    34645.32    34710.53    389.77 o
   2   4   9     8134.75     7945.44    158.32 o
   4   4   9    14003.83    14320.43    248.60 o
   6   4   9      130.24      137.75     84.86 o
   8   4   9       37.07       95.33     93.60 o
  10   4   9     3396.97     3633.07    184.07 o
  12   4   9    14261.47    13974.68    472.53 o
  14   4   9       87.48       15.28    192.34 o
 -25   5   9     1307.74     1418.93    353.02 o
 -23   5   9    86292.18    88866.06   1413.37 o
 -21   5   9    30834.57    31091.14    744.72 o
 -19   5   9    27583.22    27035.46    522.15 o
 -17   5   9    19757.96    19906.79    413.31 o
 -15   5   9     3551.13     3843.15    184.55 o
 -13   5   9      523.48      428.87    107.27 o
 -11   5   9    62645.43    63427.13    759.56 o
  -9   5   9   106772.68   104431.70   1104.32 o
  -7   5   9    16911.64    17223.13    368.52 o
  -5   5   9   178014.20   178958.84   1598.76 o
  -3   5   9    24776.10    24876.35    318.78 o
  -1   5   9     4502.18     4640.97    132.75 o
   1   5   9    16822.07    16400.51    237.38 o
   3   5   9    94845.77    93002.30   1216.64 o
   5   5   9      691.83      824.44    127.73 o
   7   5   9   136584.58   133477.97   2596.06 o
   9   5   9    40545.85    39763.40    679.23 o
  11   5   9    22450.08    22578.34    489.07 o
  13   5   9    25039.94    24619.87    589.29 o
 -26   6   9     7921.63     7993.42    574.72 o
 -24   6   9    14361.76    13596.97    679.47 o
 -22   6   9     2999.75     3245.25    385.75 o
 -20   6   9    33580.95    32184.21    662.53 o
 -18   6   9     7840.66     7644.31    330.87 o
 -16   6   9     4053.92     3845.01    222.96 o
 -14   6   9     8739.29     9220.37    287.07 o
 -12   6   9    37952.78    38067.58    547.56 o
 -10   6   9     5081.13     4872.09    199.14 o
  -8   6   9    46885.44    48218.73    647.18 o
  -6   6   9    40321.88    40161.43    499.26 o
  -4   6   9    11727.72    11870.91    233.34 o
  -2   6   9    25434.57    24692.96    324.22 o
   0   6   9    18670.54    18903.14    294.95 o
   2   6   9       14.70      126.20    104.29 o
   4   6   9    31269.68    30297.90    639.99 o
   6   6   9    40557.16    39827.32    764.25 o
   8   6   9      504.74      601.86    161.52 o
  10   6   9    25282.20    23996.96    966.74 o
  12   6   9     1870.85     1798.82    239.06 o
  14   6   9      894.67      600.73    220.77 o
 -25   7   9      802.07      140.86    372.55 o
 -23   7   9    48408.64    49723.19   1216.66 o
 -21   7   9     9532.11     8983.09    405.95 o
 -19   7   9    14707.34    14939.09    500.87 o
 -17   7   9    22473.46    23263.45    482.01 o
 -15   7   9    14957.38    14743.37    384.75 o
 -13   7   9       22.94      -65.21    122.93 o
 -11   7   9    55178.92    55318.75    751.32 o
  -9   7   9    22202.91    22869.20    442.92 o
  -7   7   9     9451.00     9981.77    299.36 o
  -5   7   9    68312.81    69196.66    900.15 o
  -3   7   9    12517.60    11840.30    384.24 o
  -1   7   9      250.94      108.70    130.28 o
   1   7   9    43126.15    41958.56    745.38 o
   3   7   9    46764.70    45000.51    878.78 o
   5   7   9      155.84      265.42    160.66 o
   7   7   9    48194.64    47238.29    899.84 o
   9   7   9    29966.12    29668.26    781.04 o
  11   7   9     2917.06     2417.83    244.74 o
  13   7   9    19475.95    19022.79    630.96 o
 -24   8   9    21610.53    23309.17   1834.18 o
 -22   8   9     9429.98    10314.16    665.71 o
 -20   8   9    37091.31    36940.17    940.61 o
 -18   8   9     7800.03     7492.01    389.92 o
 -16   8   9    10165.64     9756.87    362.10 o
 -14   8   9     8305.83     8106.29    321.68 o
 -12   8   9    75045.44    73989.72    985.07 o
 -10   8   9     4668.00     4697.35    243.75 o
  -8   8   9    84206.41    85339.56   1091.33 o
  -6   8   9    53192.94    53619.80    760.65 o
  -4   8   9    13913.01    14150.72    354.27 o
  -2   8   9    14134.52    14678.02    427.83 o
   0   8   9    10912.57    11525.72    434.60 o
   2   8   9     5441.95     5304.28    364.54 o
   4   8   9    34145.66    34128.42    762.47 o
   6   8   9    62471.11    63216.29   1215.50 o
   8   8   9     5556.42     5356.27    475.12 o
  10   8   9    38579.17    38724.76   1552.68 o
  12   8   9     2037.14     1806.97    254.95 o
 -23   9   9     6848.71     6913.80    611.15 o
 -21   9   9     3779.38     4281.95    431.34 o
 -19   9   9      613.29      341.77    224.18 o
 -17   9   9    46581.50    47487.19    899.76 o
 -15   9   9    27014.64    26649.72    573.07 o
 -13   9   9    11101.52    11047.66    375.56 o
 -11   9   9    31425.77    30936.36    606.90 o
  -9   9   9     6240.38     6564.75    303.17 o
  -7   9   9        4.66      133.99    136.80 o
  -5   9   9     3740.83     3651.12    255.03 o
  -3   9   9    33304.21    33008.18    901.63 o
  -1   9   9      556.78      464.36    177.85 o
   1   9   9    39109.99    36814.09    842.10 o
   3   9   9    12536.88    12634.87    483.89 o
   5   9   9     2397.45     2078.15    257.76 o
   7   9   9     8254.09     7549.03    407.45 o
   9   9   9    11940.81    12626.61    508.13 o
 -20  10   9    28050.87    28997.55    892.45 o
 -18  10   9    14439.84    13971.27    538.82 o
 -16  10   9     1604.99     1500.18    244.44 o
 -14  10   9    29956.09    28311.71    613.08 o
 -12  10   9    35130.50    34611.40    733.79 o
 -10  10   9     2114.06     1523.63    226.40 o
  -8  10   9    54724.39    55263.72   1142.59 o
  -6  10   9    33144.01    33198.15    884.27 o
  -4  10   9     4389.82     3649.87    293.65 o
  -2  10   9    29798.17    30717.28   1152.24 o
   0  10   9    40331.58    39891.20    923.78 o
   2  10   9       69.63      -14.80    203.96 o
   4  10   9    33053.49    32154.86    875.96 o
   6  10   9    28762.62    28188.59    747.37 o
   8  10   9     1001.40     1021.21    257.81 o
 -19  11   9     1013.12     1601.91    342.36 o
 -17  11   9    28322.95    28825.51    836.46 o
 -15  11   9    10171.35     9889.68    747.55 o
 -13  11   9     9927.32    11614.61    527.97 o
 -11  11   9     9410.95     9130.29    471.49 o
  -9  11   9      650.15      841.57    242.77 o
  -7  11   9     1198.31     1015.66    242.86 o
  -5  11   9     4998.15     5362.32    359.31 o
  -3  11   9    23770.89    24144.93    764.60 o
  -1  11   9      362.32      453.63    240.42 o
   1  11   9    23613.23    24075.20    724.42 o
   3  11   9     1773.13     1487.78    280.62 o
   5  11   9     1941.57     1519.59    295.66 o
   7  11   9     2288.98     1975.69    304.57 o
 -16  12   9      374.61       -2.13    267.10 o
 -14  12   9    42026.93    41014.42   2124.80 o
 -12  12   9    10432.11    10089.14    586.75 o
 -10  12   9    10490.85    10802.10    554.21 o
  -8  12   9    28093.30    28516.55    761.79 o
  -6  12   9    26336.46    26770.55    853.17 o
  -4  12   9      823.13      609.47    267.39 o
  -2  12   9    53539.79    53737.58   1452.51 o
   0  12   9    38495.26    39262.88    993.15 o
   2  12   9     4206.86     4035.13    396.03 o
   4  12   9    35972.19    34564.47    918.77 o
 -13  13   9      393.89      660.71    377.48 o
 -11  13   9     1471.63     1793.39    430.32 o
  -9  13   9     1529.42     1296.43    338.31 o
  -7  13   9       69.51       87.66    255.10 o
  -5  13   9     3042.16     2780.55    384.20 o
  -3  13   9     5102.31     4892.15    452.87 o
  -1  13   9       20.53     -335.86    257.64 o
   1  13   9     3062.29     2779.63    381.36 o
 -28   0  10      101.66     -217.52    420.56 o
 -26   0  10    52161.48    54673.70   1441.94 o
 -24   0  10    20354.63    20013.84   1657.61 o
 -22   0  10    28075.25    28180.02    900.72 o
 -20   0  10    53379.33    52773.46   1021.89 o
 -18   0  10    14764.15    14780.64    492.09 o
 -16   0  10    11159.07    11395.80    455.29 o
 -14   0  10    97523.60    98391.79   1669.35 o
 -12   0  10   144733.47   144490.56   2382.27 o
 -10   0  10     1335.04     1583.71    146.46 o
  -8   0  10   334295.34   335396.09   3418.61 o
  -6   0  10    60859.46    62421.38    820.04 o
  -4   0  10    54061.93    53026.73    745.52 o
  -2   0  10    68402.34    71634.61   1046.54 o
   0   0  10    33583.58    34507.03    530.36 o
   2   0  10     2124.53     2261.61    132.62 o
   4   0  10   170116.47   174143.94   2033.16 o
   6   0  10    86268.13    90455.47   2202.88 o
   8   0  10    14505.08    13763.13   1078.18 o
  10   0  10    70863.73    73749.11   3169.19 o
  12   0  10     8229.65     8609.10   1110.85 o
  14   0  10     1500.99     1600.93    686.11 o
 -27   1  10      228.17      160.34    220.87 o
 -25   1  10      407.88      369.01    211.18 o
 -23   1  10     9955.75    11018.10    401.24 o
 -21   1  10      699.08      578.24    160.66 o
 -19   1  10       57.11      132.74    121.51 o
 -17   1  10     3532.02     3812.15    195.72 o
 -15   1  10      245.30      232.16    102.00 o
 -13   1  10     6377.17     6212.52    199.11 o
 -11   1  10    13065.53    13575.35    229.97 o
  -9   1  10      352.61      254.19     80.15 o
  -7   1  10     3552.12     3420.62    127.99 o
  -5   1  10     6635.73     6661.01    156.39 o
  -3   1  10       32.42       50.43     56.41 o
  -1   1  10      888.72      798.84     70.93 o
   1   1  10      190.95      251.44     64.09 o
   3   1  10     5825.10     6120.14    141.73 o
   5   1  10      754.69      797.32     70.01 o
   7   1  10     3153.93     3433.58    237.28 o
   9   1  10       94.06      245.04    375.73 o
  11   1  10     3211.02     3438.74    735.12 o
  13   1  10       14.06     -563.59    375.73 o
 -28   2  10     5331.26     5652.68    469.68 o
 -26   2  10    36681.09    36743.90    765.25 o
 -24   2  10    26020.52    26754.95    553.54 o
 -22   2  10    14568.49    14701.07    426.98 o
 -20   2  10    70543.21    69268.45    839.09 o
 -18   2  10    17995.66    18252.08    434.85 o
 -16   2  10     1474.66     1369.28    132.54 o
 -14   2  10    70710.51    70121.13    769.52 o
 -12   2  10    75524.84    76079.23    798.70 o
 -10   2  10     4797.05     5047.62    207.45 o
  -8   2  10   216155.69   216021.92   1642.81 o
  -6   2  10    52484.22    52751.48    518.79 o
  -4   2  10    21147.50    21087.45    302.94 o
  -2   2  10   131115.81   132333.89   1217.47 o
   0   2  10    43955.37    43329.62    464.87 o
   2   2  10     1998.30     2263.85    102.83 o
   4   2  10   141039.30   142808.97   1246.52 o
   6   2  10    48138.64    48534.43    535.24 o
   8   2  10     7638.82     7698.17    236.84 o
  10   2  10    71633.72    73744.50   1792.08 o
  12   2  10    20031.75    20714.71   1257.88 o
  14   2  10      455.88      375.73    547.26 o
 -27   3  10     8477.93     8451.63    576.07 o
 -25   3  10      289.48      242.51    216.82 o
 -23   3  10    21954.15    21121.86    534.54 o
 -21   3  10     1907.26     1846.11    196.07 o
 -19   3  10     3289.05     3668.96    207.56 o
 -17   3  10      227.10      133.02     97.95 o
 -15   3  10     9191.55     8977.23    267.88 o
 -13   3  10    13571.35    13765.95    279.59 o
 -11   3  10    24031.00    23239.25    438.98 o
  -9   3  10    28933.38    29623.14    405.78 o
  -7   3  10    26665.91    25701.78    339.38 o
  -5   3  10    35958.61    36477.22    362.24 o
  -3   3  10     1171.04     1323.53     79.95 o
  -1   3  10      221.62      194.62     59.47 o
   1   3  10      684.41      611.97     76.09 o
   3   3  10    18439.69    18920.78    287.79 o
   5   3  10      483.60      531.57     87.39 o
   7   3  10    34369.37    34434.81    540.01 o
   9   3  10      541.76      621.69    338.97 o
  11   3  10     6012.88     6323.97    450.39 o
  13   3  10       49.38      348.25    306.30 o
 -26   4  10    43183.75    41409.36   1004.09 o
 -24   4  10    11433.49    11316.70    568.08 o
 -22   4  10      752.54      840.42    175.59 o
 -20   4  10    55250.78    55015.74    736.26 o
 -18   4  10    44606.77    43952.45    595.28 o
 -16   4  10     5607.07     5753.31    214.25 o
 -14   4  10    76310.20    75543.28   1166.25 o
 -12   4  10    14732.72    14478.04    348.22 o
 -10   4  10    12681.86    12740.78    289.06 o
  -8   4  10    55433.02    55054.05    617.97 o
  -6   4  10    66439.88    64288.80    625.52 o
  -4   4  10      841.70      858.17     80.62 o
  -2   4  10   170597.42   171487.33   1490.58 o
   0   4  10    80797.86    80495.29    836.05 o
   2   4  10    16481.11    16245.59    297.00 o
   4   4  10    54141.44    53544.43    698.88 o
   6   4  10    15699.87    15748.73    336.90 o
   8   4  10     2966.45     2639.30    168.91 o
  10   4  10    39036.93    41790.48    806.40 o
  12   4  10    47570.25    50972.85   1084.62 o
  14   4  10      398.23      513.04    575.85 o
 -25   5  10      175.08     -261.25    284.53 o
 -23   5  10    17786.83    18106.23    541.98 o
 -21   5  10     2014.81     2072.85    239.89 o
 -19   5  10     6989.68     7355.45    279.78 o
 -17   5  10    18766.83    18017.60    372.13 o
 -15   5  10    12721.79    12650.07    317.18 o
 -13   5  10     1740.06     1791.08    148.31 o
 -11   5  10    49303.55    49248.40    642.98 o
  -9   5  10    30534.50    29866.46    443.12 o
  -7   5  10      872.68     1005.27     96.56 o
  -5   5  10    34328.32    33909.80    431.54 o
  -3   5  10     9599.72     9706.09    222.72 o
  -1   5  10       56.46      -37.23     71.08 o
   1   5  10    16174.20    17443.61    369.17 o
   3   5  10    21339.00    20967.34    441.05 o
   5   5  10     1237.72     1289.50    169.96 o
   7   5  10    28351.42    27329.71    746.28 o
   9   5  10     6248.32     6230.98    311.08 o
  11   5  10      738.80      792.44    191.62 o
  13   5  10     4101.42     3944.33    328.59 o
 -26   6  10    24591.84    23881.69    855.37 o
 -24   6  10     3884.05     4201.83    492.88 o
 -22   6  10      181.73     -218.26    178.38 o
 -20   6  10    35091.17    36387.45    717.78 o
 -18   6  10    38498.99    39504.25    750.34 o
 -16   6  10    10679.12    10853.77    363.20 o
 -14   6  10   111478.88   111886.63   1231.92 o
 -12   6  10    11193.93    11445.04    310.08 o
 -10   6  10    10691.35    11539.52    303.03 o
  -8   6  10    11097.56    11321.25    273.66 o
  -6   6  10    63569.80    63002.88    764.13 o
  -4   6  10     2621.48     2568.01    128.88 o
  -2   6  10   135394.22   136672.39   1716.80 o
   0   6  10    41312.42    41936.63    668.87 o
   2   6  10    24482.95    23365.49    564.82 o
   4   6  10    24279.28    24188.67    565.36 o
   6   6  10     5853.68     6271.80    305.78 o
   8   6  10      424.37      527.62    171.57 o
  10   6  10    22801.84    22800.70    840.59 o
  12   6  10    38121.76    40045.05    913.67 o
 -25   7  10     5411.20     4829.00    484.76 o
 -23   7  10     7213.89     7681.51    480.27 o
 -21   7  10    15413.12    14566.79    544.04 o
 -19   7  10      178.69      125.41    193.71 o
 -17   7  10    49436.59    51021.51    803.03 o
 -15   7  10    14436.67    14573.04    587.73 o
 -13   7  10    22534.54    22221.14    462.84 o
 -11   7  10    34276.43    34228.41    556.35 o
  -9   7  10    14564.74    15556.46    398.30 o
  -7   7  10     3003.52     2677.96    242.46 o
  -5   7  10    26641.40    26981.93    540.18 o
  -3   7  10    34536.17    36440.93    712.50 o
  -1   7  10     5549.19     5502.42    286.81 o
   1   7  10   110594.14   106063.94   1722.62 o
   3   7  10    10284.51     9655.43    405.91 o
   5   7  10     1528.80     1524.32    210.60 o
   7   7  10     9109.32     9426.14    396.06 o
   9   7  10    16124.00    15827.60    474.57 o
  11   7  10     1500.77     1631.45    236.97 o
 -24   8  10     4673.42     4088.94    526.75 o
 -22   8  10     3557.19     3368.20    352.45 o
 -20   8  10    24824.81    24196.99    638.52 o
 -18   8  10    12431.43    12935.39    497.62 o
 -16   8  10     3475.23     3738.31    254.74 o
 -14   8  10    40593.92    41994.57    754.57 o
 -12   8  10    17735.92    17751.99    445.33 o
 -10   8  10     5410.60     5319.84    275.74 o
  -8   8  10    30219.45    30480.67    586.78 o
  -6   8  10    28456.82    28861.37    605.31 o
  -4   8  10     1844.50     1904.15    251.67 o
  -2   8  10    43719.26    43524.99    820.52 o
   0   8  10    12985.55    13264.24    771.04 o
   2   8  10     9034.31     8315.26    403.78 o
   4   8  10    22415.78    21593.64    623.67 o
   6   8  10    19022.95    18558.41    549.53 o
   8   8  10       48.95       57.94    191.46 o
  10   8  10    16553.28    16763.05    524.96 o
 -21   9  10    15151.84    17321.70    670.15 o
 -19   9  10      269.63      435.33    227.91 o
 -17   9  10    82669.19    85535.46   1350.02 o
 -15   9  10    20969.15    21066.80    499.95 o
 -13   9  10    23568.10    23774.31    547.14 o
 -11   9  10    28683.22    28786.41    644.13 o
  -9   9  10     5838.41     5795.58    360.57 o
  -7   9  10      131.84       78.01    156.58 o
  -5   9  10    62152.82    65340.85   1387.41 o
  -3   9  10    54093.37    54169.47    989.42 o
  -1   9  10     3768.03     3661.86    318.43 o
   1   9  10    82886.63    82059.08   1874.25 o
   3   9  10     3554.58     3596.90    315.31 o
   5   9  10     3225.71     3011.89    305.61 o
   7   9  10     9655.05     9729.54    462.43 o
   9   9  10    25223.67    24280.86    957.31 o
 -20  10  10    11130.59    11155.94    621.59 o
 -18  10  10      687.49      679.71    257.38 o
 -16  10  10     1550.80     1395.92    282.69 o
 -14  10  10     3124.12     3350.30    272.92 o
 -12  10  10    19807.75    19568.45    663.85 o
 -10  10  10       36.66      -29.01    202.69 o
  -8  10  10    64605.17    63750.73   1175.34 o
  -6  10  10     4890.29     5167.15    378.50 o
  -4  10  10    17579.12    16869.46    529.87 o
  -2  10  10     3195.10     2987.78    414.99 o
   0  10  10     5287.15     5403.95    386.80 o
   2  10  10     1634.17     1545.53    275.49 o
   4  10  10    28974.35    29209.88    784.00 o
   6  10  10    21464.21    20365.82    703.50 o
 -19  11  10     7391.33     7030.16   1200.75 o
 -17  11  10    37953.14    38043.94   1566.83 o
 -15  11  10    22779.88    22676.33   1186.03 o
 -13  11  10     1427.04     1949.60    345.43 o
 -11  11  10    52398.65    53215.70   1132.80 o
  -9  11  10    23152.79    23623.98    680.12 o
  -7  11  10     5326.56     5087.11    373.35 o
  -5  11  10    63381.93    65054.41   1846.24 o
  -3  11  10    26131.63    26127.04    776.66 o
  -1  11  10     2251.33     2748.03    334.29 o
   1  11  10    29146.72    29914.67    957.31 o
   3  11  10    14796.94    15436.08    630.66 o
   5  11  10      658.18      708.51    291.20 o
 -16  12  10      359.25      134.91    296.85 o
 -14  12  10      536.33      654.03    297.81 o
 -12  12  10    12746.72    13160.48    676.22 o
 -10  12  10       14.28      276.23    258.12 o
  -8  12  10    22675.34    22281.50    686.42 o
  -6  12  10     1719.60     1808.90    325.39 o
  -4  12  10     4465.32     4224.21    410.79 o
  -2  12  10      300.50      443.30    284.79 o
   0  12  10     5333.58     6226.13    466.72 o
   2  12  10     2841.04     2882.67    366.85 o
 -11  13  10    50393.91    50666.10   1494.91 o
  -9  13  10    44478.64    44210.30   1033.78 o
  -7  13  10    14175.34    13884.48   1165.98 o
  -5  13  10    46044.28    45963.49   1167.64 o
  -3  13  10     5508.89     6016.30    719.16 o
 -27   1  11     2423.14     2703.18    305.16 o
 -25   1  11      930.18      725.74    326.86 o
 -23   1  11    21166.80    22423.82    523.56 o
 -21   1  11    42536.52    43292.18    654.79 o
 -19   1  11      434.69      252.73    142.91 o
 -17   1  11   178265.31   174679.16   1700.94 o
 -15   1  11    37140.18    37892.34    515.79 o
 -13   1  11    36122.81    36711.03    474.49 o
 -11   1  11    51552.20    52001.47    789.57 o
  -9   1  11    39767.27    39613.89    466.15 o
  -7   1  11       48.55      110.59     65.76 o
  -5   1  11   162104.91   161097.17   1276.65 o
  -3   1  11    94046.47    94394.35    956.82 o
  -1   1  11    45922.02    46561.06    508.74 o
   1   1  11   107075.03   108919.68    966.17 o
   3   1  11     9835.26    10440.06    213.84 o
   5   1  11    11197.26    11282.87    210.65 o
   7   1  11    26214.99    26672.15    594.19 o
   9   1  11    77303.09    85347.70   3455.08 o
  11   1  11     1229.05     1094.52    555.43 o
  13   1  11    77475.34    77027.34   2469.96 o
 -28   2  11     5198.78     4803.00    443.20 o
 -26   2  11      750.70     1011.95    237.97 o
 -24   2  11     1426.06     1336.69    199.25 o
 -22   2  11     1848.75     1910.59    228.05 o
 -20   2  11     8628.77     9060.43    303.18 o
 -18   2  11    24857.90    24218.27    418.95 o
 -16   2  11     8421.69     7929.80    250.08 o
 -14   2  11    13029.50    13172.23    284.01 o
 -12   2  11     3379.97     3030.85    157.45 o
 -10   2  11      341.43      472.03     88.94 o
  -8   2  11      940.61      942.83     77.87 o
  -6   2  11    43163.65    42610.06    472.11 o
  -4   2  11     2929.19     3092.88    115.97 o
  -2   2  11    85194.84    86295.65    819.27 o
   0   2  11      206.39      331.01     81.30 o
   2   2  11    13613.95    13843.26    266.43 o
   4   2  11     3051.21     3081.57    133.11 o
   6   2  11     1046.53      860.83    119.07 o
   8   2  11     5717.39     5495.22    254.96 o
  10   2  11     6911.31     6674.51    412.59 o
  12   2  11     5254.50     5701.28    939.32 o
 -27   3  11     8960.21     9128.30    542.90 o
 -25   3  11     8787.25     9660.43    435.26 o
 -23   3  11    70128.07    70257.59    984.21 o
 -21   3  11    23036.90    22748.24    461.20 o
 -19   3  11    12954.85    12735.79    338.75 o
 -17   3  11    57646.25    58657.13    713.59 o
 -15   3  11    42008.94    43536.94    568.11 o
 -13   3  11     8160.19     8537.80    261.35 o
 -11   3  11   165594.11   164392.08   1606.50 o
  -9   3  11    51218.81    52949.05    725.23 o
  -7   3  11    26341.27    26554.07    371.65 o
  -5   3  11    73971.73    71888.79    663.13 o
  -3   3  11    33333.18    33361.97    384.84 o
  -1   3  11     7837.55     8471.94    244.19 o
   1   3  11    73112.49    72159.79    812.05 o
   3   3  11    55620.02    55474.69    689.14 o
   5   3  11     2371.67     2578.48    149.48 o
   7   3  11    55733.01    56268.12    882.11 o
   9   3  11    20183.76    20500.07    593.36 o
  11   3  11     4198.35     4650.74   1384.48 o
 -26   4  11     4069.22     3766.65    350.42 o
 -24   4  11     1093.22     1066.61    196.39 o
 -22   4  11       34.30      105.23    153.39 o
 -20   4  11     8942.46     8905.64    300.16 o
 -18   4  11    26171.58    26319.91    467.64 o
 -16   4  11    10057.27    10396.69    290.85 o
 -14   4  11    21206.49    20582.85    411.63 o
 -12   4  11       10.32      -53.37    103.11 o
 -10   4  11     2495.85     2430.35    153.57 o
  -8   4  11     6589.62     6593.18    206.30 o
  -6   4  11    40777.86    40256.99    627.86 o
  -4   4  11      117.24      132.17     63.09 o
  -2   4  11    47120.87    47414.38    524.93 o
   0   4  11     5314.75     5355.93    216.87 o
   2   4  11    17689.14    17159.37    374.99 o
   4   4  11     8832.69     9233.09    272.75 o
   6   4  11     7684.98     7686.56    267.51 o
   8   4  11     2161.03     1990.07    159.87 o
  10   4  11    11745.61    11467.29    407.92 o
  12   4  11    13562.61    13226.30    967.91 o
 -25   5  11    12373.18    12805.19    591.06 o
 -23   5  11    81210.29    82682.97   1267.83 o
 -21   5  11     5792.55     6214.78    315.94 o
 -19   5  11    14641.72    14078.88    386.97 o
 -17   5  11    27465.95    29159.64    729.93 o
 -15   5  11    43821.06    42892.84    650.48 o
 -13   5  11      316.52      330.94    118.13 o
 -11   5  11   135432.59   137122.92   1469.06 o
  -9   5  11    45039.18    44883.52    589.34 o
  -7   5  11    77591.28    76769.60    851.81 o
  -5   5  11    68303.52    68346.29    694.47 o
  -3   5  11     3359.94     3465.77    207.36 o
  -1   5  11      161.95      403.82    136.50 o
   1   5  11    36754.25    35608.15    655.01 o
   3   5  11    72767.03    73853.09   1095.98 o
   5   5  11     4051.86     4215.95    253.64 o
   7   5  11    87842.48    86302.52   1360.25 o
   9   5  11     9527.61     9604.23    397.35 o
  11   5  11     2935.57     3069.33    300.17 o
 -24   6  11     8123.53     7674.58    435.05 o
 -22   6  11     4135.35     3885.93    307.05 o
 -20   6  11    23576.53    22813.14    605.23 o
 -18   6  11      148.29      116.38    141.30 o
 -16   6  11      586.90      673.88    146.53 o
 -14   6  11    32930.50    32641.95    550.70 o
 -12   6  11    34449.25    35219.62    540.08 o
 -10   6  11     8491.34     8341.67    283.01 o
  -8   6  11    52826.38    51818.36    689.24 o
  -6   6  11     2345.96     2268.72    195.59 o
  -4   6  11     5792.40     5691.47    333.74 o
  -2   6  11    15169.14    15599.55    421.70 o
   0   6  11    19916.90    19800.52    478.92 o
   2   6  11       43.07      -57.64    165.05 o
   4   6  11    30589.37    30333.46    999.75 o
   6   6  11    16658.97    16732.65    470.27 o
   8   6  11     8490.96     7538.18    623.40 o
  10   6  11    15576.10    16447.93    692.50 o
 -23   7  11    32997.24    36126.18    891.54 o
 -21   7  11    10978.98    10680.63    564.51 o
 -19   7  11     8975.40     9551.42    411.02 o
 -17   7  11    21779.33    21626.02    498.88 o
 -15   7  11    22129.66    22776.33    492.35 o
 -13   7  11     3698.76     4217.00    281.63 o
 -11   7  11    91422.00    92243.27   1060.21 o
  -9   7  11    23273.19    23300.20    461.62 o
  -7   7  11    20009.50    19250.24    478.19 o
  -5   7  11    44392.11    44145.86    786.58 o
  -3   7  11    10908.66    11458.58    419.72 o
  -1   7  11     6100.02     6195.89    360.19 o
   1   7  11    26364.03    26405.56    660.21 o
   3   7  11    21646.57    21431.19    733.31 o
   5   7  11      855.76      824.08    203.37 o
   7   7  11    54972.88    54935.02   1028.19 o
   9   7  11    11207.96    11816.74    571.79 o
 -22   8  11    15118.75    16292.30    610.54 o
 -20   8  11    24558.40    25542.53    731.18 o
 -18   8  11     1850.21     1699.65    236.98 o
 -16   8  11     1955.31     1898.96    215.05 o
 -14   8  11    35856.59    35674.89    689.67 o
 -12   8  11    46963.96    46969.23    798.12 o
 -10   8  11     5707.40     5101.74    307.24 o
  -8   8  11    87700.13    85928.99   1408.27 o
  -6   8  11     3413.56     3440.29    281.64 o
  -4   8  11    31684.17    30864.38    683.59 o
  -2   8  11     4263.51     4206.31    326.53 o
   0   8  11    33682.79    33271.96    792.02 o
   2   8  11     1060.90     1053.19    223.15 o
   4   8  11    43826.24    43695.91   1098.78 o
   6   8  11    19214.83    19119.15    602.99 o
   8   8  11    12342.44    12308.15    474.22 o
 -21   9  11     6931.11     7135.97    476.66 o
 -19   9  11      682.27      850.23    261.46 o
 -17   9  11    44102.84    42929.80    877.49 o
 -15   9  11     7965.90     8522.52    439.02 o
 -13   9  11    14662.20    15344.95    571.06 o
 -11   9  11    18113.73    17953.88    560.10 o
  -9   9  11    10230.60    10867.41    479.86 o
  -7   9  11        6.49       93.13    188.46 o
  -5   9  11    37869.21    37766.03    808.76 o
  -3   9  11    18027.90    16949.71    585.74 o
  -1   9  11     6575.53     7004.39    479.83 o
   1   9  11    28312.25    28215.41    748.92 o
   3   9  11     2044.09     2180.67    282.31 o
   5   9  11     1471.94     1249.71    257.15 o
   7   9  11     4489.44     4634.39    355.17 o
 -20  10  11    40292.77    41115.82   1126.26 o
 -18  10  11    11402.19    10383.51    617.42 o
 -16  10  11     1496.65     1027.57    273.21 o
 -14  10  11    41126.16    41785.44    872.72 o
 -12  10  11    17932.63    18203.73    735.86 o
 -10  10  11     8198.90     7669.43    438.86 o
  -8  10  11    65685.52    67492.09   1239.28 o
  -6  10  11    12480.82    12228.94    513.77 o
  -4  10  11    10682.94    10161.04    527.86 o
  -2  10  11    34096.40    33623.75    867.38 o
   0  10  11    14052.21    13954.50    587.86 o
   2  10  11     3442.17     3428.24    341.10 o
   4  10  11    39555.79    40262.42    950.51 o
 -17  11  11    23340.65    23254.71    835.64 o
 -15  11  11     3458.32     3609.38    376.56 o
 -13  11  11     4607.31     4118.72    339.94 o
 -11  11  11     1315.55     1232.72    279.15 o
  -9  11  11      471.30      301.87    239.94 o
  -7  11  11      190.84      306.05    267.00 o
  -5  11  11    14311.12    13972.43    654.53 o
  -3  11  11    15097.93    14626.29    650.89 o
  -1  11  11     3781.58     3605.75    375.43 o
   1  11  11    17182.98    17815.74    894.83 o
   3  11  11      434.46      513.46    268.41 o
 -14  12  11    43007.54    42400.11   1130.95 o
 -12  12  11     9037.63     9317.25    644.89 o
 -10  12  11    11583.97    12199.87    587.41 o
  -8  12  11    29951.89    29183.63    903.28 o
  -6  12  11    31081.69    30306.20    910.05 o
  -4  12  11     1771.03     2338.89    468.04 o
  -2  12  11    60435.34    61090.65   1636.96 o
   0  12  11    15514.49    16163.94    889.94 o
 -28   0  12     8858.86    10073.97   1318.12 o
 -26   0  12    66996.70    69941.17   2146.24 o
 -24   0  12    17807.59    17506.79    716.16 o
 -22   0  12    44529.90    43864.27   1067.47 o
 -20   0  12    69168.63    67222.45   1229.58 o
 -18   0  12    17251.53    17443.71    549.25 o
 -16   0  12     1926.18     2070.90    274.53 o
 -14   0  12    60452.07    61926.90   1381.85 o
 -12   0  12    79016.70    80386.78   1161.15 o
 -10   0  12    51348.25    52500.71    810.54 o
  -8   0  12   207056.83   206009.05   2219.51 o
  -6   0  12    30291.28    31273.21    518.82 o
  -4   0  12     8931.15     9903.17    411.32 o
  -2   0  12    20369.66    20482.32    464.80 o
   0   0  12    83343.71    84003.70   1370.92 o
   2   0  12     2449.22     2786.76    232.93 o
   4   0  12   176622.11   175840.13   2615.81 o
   6   0  12    35781.81    36217.73   1028.61 o
   8   0  12    19879.73    22176.19   1421.24 o
 -27   1  12     1355.14      958.40    244.04 o
 -25   1  12     1090.21     1049.39    214.32 o
 -23   1  12     3153.09     3247.05    271.27 o
 -21   1  12     3002.55     2780.13    215.72 o
 -19   1  12        5.74      -12.66    119.62 o
 -17   1  12      326.18      270.19    112.27 o
 -15   1  12      364.20      266.88     98.98 o
 -13   1  12     4560.53     4551.41    177.39 o
 -11   1  12    11825.53    12116.88    254.93 o
  -9   1  12       94.77        2.40     74.89 o
  -7   1  12     2194.87     2369.07    116.25 o
  -5   1  12      135.72       27.01     68.97 o
  -3   1  12     2975.51     3080.72    154.08 o
  -1   1  12      514.70      539.37     88.54 o
   1   1  12     2189.80     2392.14    141.23 o
   3   1  12     3790.13     3774.67    159.07 o
   5   1  12      311.03      375.26     99.66 o
   7   1  12    14567.74    14556.96    512.41 o
 -26   2  12    57881.71    61851.61   1061.03 o
 -24   2  12    21787.79    21131.56    502.87 o
 -22   2  12    24666.04    26306.25    536.12 o
 -20   2  12    68611.52    67408.10    817.01 o
 -18   2  12    22648.66    22244.46    558.08 o
 -16   2  12    13690.60    13562.05    393.99 o
 -14   2  12    84670.21    84846.57    903.58 o
 -12   2  12    69805.54    72096.05    846.71 o
 -10   2  12    32610.57    33547.45    471.07 o
  -8   2  12    89854.06    89910.30    861.36 o
  -6   2  12    17182.40    17531.31    265.08 o
  -4   2  12     9865.69    10026.41    229.85 o
  -2   2  12    64798.68    66116.68    789.02 o
   0   2  12    64599.82    65843.34    972.39 o
   2   2  12     3306.12     3700.31    277.01 o
   4   2  12    90584.70    92132.24   1112.29 o
   6   2  12    38611.25    38506.79    667.84 o
   8   2  12    11747.17    11977.10    571.21 o
  10   2  12    52549.73    53647.60   1715.29 o
 -27   3  12     8099.13     7543.58    416.16 o
 -25   3  12     6737.55     7000.30    346.79 o
 -23   3  12     7381.89     7147.37    330.47 o
 -21   3  12     5376.52     5617.86    253.95 o
 -19   3  12     2855.70     2852.51    190.35 o
 -17   3  12      395.54      413.65    121.44 o
 -15   3  12    11253.75    11143.32    333.86 o
 -13   3  12        3.50        6.41    102.64 o
 -11   3  12    23142.91    23867.14    430.60 o
  -9   3  12     6111.10     6316.13    228.42 o
  -7   3  12    22785.89    23188.27    322.95 o
  -5   3  12     1084.10     1187.71     94.82 o
  -3   3  12      790.99      880.08    116.90 o
  -1   3  12     3077.13     3020.02    184.04 o
   1   3  12     6274.62     5981.20    236.30 o
   3   3  12    30871.62    31017.10    504.54 o
   5   3  12     9678.06    10312.71    305.11 o
   7   3  12    28654.24    28751.66    556.29 o
   9   3  12       10.34       49.38    243.24 o
  11   3  12     1993.16     2131.85    408.40 o
 -26   4  12    29175.91    29695.85   1022.04 o
 -24   4  12    18891.13    19694.35    509.10 o
 -22   4  12     3992.88     4251.55    268.85 o
 -20   4  12    71938.95    71337.98    882.22 o
 -18   4  12    35535.87    35056.20    586.54 o
 -16   4  12    46285.52    45383.64    668.65 o
 -14   4  12   122201.28   119881.86   1349.91 o
 -12   4  12     6022.79     5814.25    244.72 o
 -10   4  12     5610.13     5770.99    236.06 o
  -8   4  12    35639.77    34227.26    841.13 o
  -6   4  12    36952.99    36222.79    608.39 o
  -4   4  12    10095.00    10110.42    297.96 o
  -2   4  12   122367.09   121053.32   1500.35 o
   0   4  12    16255.82    16143.94    366.21 o
   2   4  12    22070.93    22052.44    425.39 o
   4   4  12    38295.40    39346.35    675.02 o
   6   4  12    20317.97    20335.67    439.45 o
   8   4  12       39.67     -290.23    162.74 o
  10   4  12    58435.83    56916.95   2086.93 o
 -25   5  12     5035.23     5203.81    389.64 o
 -23   5  12    13249.09    13659.83    474.40 o
 -21   5  12      708.35      666.42    183.55 o
 -19   5  12     2675.33     2612.00    219.90 o
 -17   5  12    12695.76    12843.16    392.32 o
 -15   5  12     5072.77     5226.68    254.40 o
 -13   5  12     8223.69     7605.71    285.53 o
 -11   5  12    39457.56    40509.57    605.80 o
  -9   5  12     1448.72     1433.04    156.02 o
  -7   5  12     9358.01     9396.64    333.48 o
  -5   5  12    18490.78    19020.47    417.35 o
  -3   5  12     9946.01    10612.67    361.09 o
  -1   5  12       42.33      193.00    140.28 o
   1   5  12    24056.07    24854.45    537.21 o
   3   5  12     8211.64     8380.47    364.65 o
   5   5  12     1983.59     2232.20    300.63 o
   7   5  12    15589.13    15199.90    422.48 o
   9   5  12     2516.43     2706.78    324.62 o
 -24   6  12    11773.98    12476.09    546.20 o
 -22   6  12     1195.52      702.65    246.30 o
 -20   6  12    59661.02    61697.14    949.85 o
 -18   6  12    27320.64    27285.46    581.88 o
 -16   6  12    45390.41    44713.10    695.62 o
 -14   6  12    65360.80    64326.65    864.10 o
 -12   6  12       92.00      159.15    135.50 o
 -10   6  12     5007.26     4541.02    264.06 o
  -8   6  12    44027.51    43923.70    917.24 o
  -6   6  12    60698.01    60422.98    888.67 o
  -4   6  12     8104.03     8457.59    385.90 o
  -2   6  12    95934.77    95263.46   1441.10 o
   0   6  12     4866.39     4487.96    270.55 o
   2   6  12    16809.16    16650.75    603.62 o
   4   6  12    11762.86    12377.19    423.99 o
   6   6  12    21404.87    20402.62    848.85 o
   8   6  12      103.82      -71.11    210.50 o
 -23   7  12    13049.07    14215.08    604.55 o
 -21   7  12    34082.16    34807.67    846.24 o
 -19   7  12     9921.02    10537.28    436.25 o
 -17   7  12    45140.96    44767.65    818.34 o
 -15   7  12     5848.24     6043.36    299.44 o
 -13   7  12    29449.40    28154.57    554.25 o
 -11   7  12    11029.89    11571.21    414.85 o
  -9   7  12     8088.72     8491.22    345.86 o
  -7   7  12     1342.30     1326.87    194.87 o
  -5   7  12    40135.99    39816.76    830.11 o
  -3   7  12    29288.94    29076.68   1006.97 o
  -1   7  12    25373.50    25482.55    672.41 o
   1   7  12    31849.59    32087.48    756.32 o
   3   7  12     1479.99     1748.85    243.64 o
   5   7  12      387.47      317.73    195.13 o
   7   7  12     9737.07     9886.74    426.50 o
 -22   8  12     4249.74     3840.43    396.64 o
 -20   8  12    32631.06    33484.41    871.16 o
 -18   8  12     5775.13     6164.88    391.15 o
 -16   8  12     6643.41     7592.43    408.17 o
 -14   8  12    25680.07    25576.71    643.37 o
 -12   8  12     7105.89     7034.42    576.54 o
 -10   8  12     4992.63     5241.53    322.97 o
  -8   8  12    39913.40    41050.28    865.38 o
  -6   8  12    12892.75    13106.04    573.24 o
  -4   8  12     7750.53     7733.65    441.89 o
  -2   8  12    38690.04    37937.76    885.15 o
   0   8  12     8923.38     9278.06    468.28 o
   2   8  12      844.04      741.95    230.39 o
   4   8  12    20769.68    22170.96    673.51 o
   6   8  12    13669.25    14518.57    690.87 o
 -21   9  12    25661.11    25781.32    888.73 o
 -19   9  12    15127.21    16582.92    756.13 o
 -17   9  12    72717.61    75109.20   1407.27 o
 -15   9  12     4978.01     3998.51    328.71 o
 -13   9  12    16145.19    15816.19    554.19 o
 -11   9  12    13600.59    13611.54    511.48 o
  -9   9  12    19012.54    19619.54    601.05 o
  -7   9  12     1448.06     1528.10    343.27 o
  -5   9  12    70320.06    70365.17   1400.75 o
  -3   9  12    15369.36    15970.05    597.49 o
  -1   9  12    23304.71    22501.43    686.95 o
   1   9  12    33494.27    32289.18    822.66 o
   3   9  12     5348.39     4809.32    373.34 o
   5   9  12      633.89      582.51    253.65 o
 -18  10  12     1154.50     1082.40    333.81 o
 -16  10  12      141.64       56.05    228.84 o
 -14  10  12    10833.59    11982.18    521.72 o
 -12  10  12    18941.22    19441.41    598.28 o
 -10  10  12     9212.58     9375.11    486.00 o
  -8  10  12    26132.69    26088.82    811.65 o
  -6  10  12      180.65      -84.12    238.70 o
  -4  10  12     2794.93     2895.20    349.83 o
  -2  10  12      861.85      857.46    308.89 o
   0  10  12    17119.45    17451.87    639.55 o
   2  10  12        0.04     -109.60    238.80 o
 -17  11  12    28601.43    31340.47    980.72 o
 -15  11  12    10353.36    10201.10    551.60 o
 -13  11  12     8749.13     9260.24    480.22 o
 -11  11  12    50613.71    51079.95   1098.46 o
  -9  11  12    17617.63    17262.43    924.10 o
  -7  11  12    13862.91    13724.79    667.12 o
  -5  11  12    39346.42    39896.68   1030.94 o
  -3  11  12    13494.78    13383.34    643.14 o
  -1  11  12     6209.01     6202.97    461.66 o
   1  11  12    33350.61    33746.30    919.47 o
 -12  12  12     8202.28     8626.56    680.21 o
 -10  12  12     6433.85     6772.63    539.06 o
  -8  12  12     8122.59     8966.05    595.60 o
  -6  12  12      142.74     -177.59    279.88 o
  -4  12  12      211.82      249.50    291.93 o
 -27   1  13     1195.03     1334.03    262.88 o
 -25   1  13    17016.55    16131.77    488.91 o
 -23   1  13    68533.34    71460.54   1003.08 o
 -21   1  13    36963.29    36805.38    584.36 o
 -19   1  13    52241.18    50748.59    690.35 o
 -17   1  13   123523.62   122519.95   1271.19 o
 -15   1  13      569.50      694.56    115.20 o
 -13   1  13    11181.48    12607.50    391.79 o
 -11   1  13    44776.19    45621.46    581.49 o
  -9   1  13    35368.55    34734.66    518.00 o
  -7   1  13     3908.86     4267.14    207.05 o
  -5   1  13   177480.69   176970.88   2977.17 o
  -3   1  13    40990.52    42483.45    724.03 o
  -1   1  13    34754.13    36012.89    633.56 o
   1   1  13    89481.62    90207.00   1213.82 o
   3   1  13    17842.28    17611.78    426.55 o
   5   1  13      521.83      683.57    153.30 o
   7   1  13    58604.35    61194.86   1968.49 o
 -26   2  13        1.45     -135.10    188.22 o
 -24   2  13     3016.74     3013.42    254.51 o
 -22   2  13      347.18      225.05    162.43 o
 -20   2  13     6865.17     7616.30    289.25 o
 -18   2  13      353.91      217.38    125.64 o
 -16   2  13    20705.20    20969.91    388.93 o
 -14   2  13      794.51      504.86    124.39 o
 -12   2  13     6134.90     6054.69    230.48 o
 -10   2  13     8520.16     8564.03    275.05 o
  -8   2  13     1261.48     1007.53    148.88 o
  -6   2  13    31913.85    32214.16    547.63 o
  -4   2  13     2143.18     2256.56    184.52 o
  -2   2  13     6176.00     6606.75    349.11 o
   0   2  13     4522.20     4849.57    246.54 o
   2   2  13     1156.47     1135.06    152.49 o
   4   2  13       35.69      -56.73    127.09 o
   6   2  13     8250.01     8094.54    356.74 o
   8   2  13      798.74     1323.22    351.23 o
  10   2  13     9528.63     9785.30    628.94 o
 -27   3  13    11965.89    11199.85    553.32 o
 -25   3  13    15621.32    15637.99    494.32 o
 -23   3  13    56909.30    56524.31    913.14 o
 -21   3  13     3182.19     3376.75    238.90 o
 -19   3  13    16487.93    17075.29    386.63 o
 -17   3  13    68666.14    68577.88    828.93 o
 -15   3  13    19666.33    18163.69    385.12 o
 -13   3  13    25914.20    26499.49    527.47 o
 -11   3  13   116971.31   118785.04   1321.06 o
  -9   3  13    26055.69    25994.23    504.54 o
  -7   3  13    15181.26    15920.01    375.30 o
  -5   3  13    88096.41    90275.12   1305.90 o
  -3   3  13    39272.83    39217.29    657.61 o
  -1   3  13     7801.39     8043.43    294.13 o
   1   3  13    80843.59    80869.72   1069.03 o
   3   3  13    19257.89    19951.29    431.64 o
   5   3  13    14130.17    13780.37    463.85 o
   7   3  13    58461.30    58158.64   1387.96 o
   9   3  13    19328.29    17904.31    906.65 o
 -26   4  13     2406.11     2532.66    284.06 o
 -24   4  13     1832.21     2017.64    240.89 o
 -22   4  13      906.47      902.72    188.02 o
 -20   4  13    26012.60    26434.18    481.77 o
 -18   4  13     3765.46     3707.64    269.00 o
 -16   4  13    11758.95    12351.88    380.17 o
 -14   4  13     2801.25     2849.88    239.66 o
 -12   4  13     2084.99     2102.72    231.49 o
 -10   4  13      516.97      427.80    154.17 o
  -8   4  13     5960.14     5388.91    267.59 o
  -6   4  13    25975.81    25819.73    549.69 o
  -4   4  13     6187.78     6482.78    285.37 o
  -2   4  13    15550.01    15722.89    526.90 o
   0   4  13      556.76      385.66    127.46 o
   2   4  13     4541.47     4644.04    252.66 o
   4   4  13     3973.49     3590.51    219.66 o
   6   4  13     8666.04     9305.91    417.35 o
   8   4  13        2.75      104.14    240.73 o
 -25   5  13    20814.75    22253.14    902.86 o
 -23   5  13    43477.95    42336.73    780.63 o
 -21   5  13      248.51      158.35    190.49 o
 -19   5  13     4046.13     3955.35    262.92 o
 -17   5  13    30974.65    31665.38    576.81 o
 -15   5  13    49061.54    49527.29    787.74 o
 -13   5  13    15954.17    15615.31    494.54 o
 -11   5  13   133727.27   134421.41   2094.13 o
  -9   5  13    17286.22    17771.38    637.73 o
  -7   5  13    22338.83    22657.95    601.17 o
  -5   5  13    28660.11    27813.81    588.77 o
  -3   5  13    11531.11    11570.83    393.61 o
  -1   5  13      727.97      653.17    156.65 o
   1   5  13    77766.73    77545.41   1108.48 o
   3   5  13    37476.82    36261.57    704.91 o
   5   5  13    33461.33    33296.93    649.97 o
   7   5  13    45034.81    43934.84   2177.66 o
 -24   6  13     1852.60     1781.22    333.84 o
 -22   6  13     9299.25     8257.87    450.34 o
 -20   6  13    12451.13    13595.69    503.13 o
 -18   6  13     3031.06     2641.75    244.46 o
 -16   6  13     1106.57     1232.42    208.44 o
 -14   6  13    33851.10    33653.82    686.06 o
 -12   6  13     6113.53     6382.84    360.40 o
 -10   6  13    10273.17     9497.14    367.29 o
  -8   6  13    24202.93    23929.39    517.73 o
  -6   6  13      254.45      360.36    156.83 o
  -4   6  13     4230.59     4358.38    284.92 o
  -2   6  13    37403.01    36325.15    683.60 o
   0   6  13    14166.08    13798.97    435.31 o
   2   6  13     1874.12     2017.74    326.57 o
   4   6  13    20799.11    21100.42    657.86 o
   6   6  13     1996.34     2260.43    375.48 o
 -23   7  13    38178.22    38139.09   1092.47 o
 -21   7  13      693.23      538.71    297.20 o
 -19   7  13     2958.24     2653.78    326.28 o
 -17   7  13    23431.85    23121.01    682.96 o
 -15   7  13    26259.99    25968.44    605.48 o
 -13   7  13     5781.96     5892.28    328.26 o
 -11   7  13    52369.74    52836.14    901.75 o
  -9   7  13    10502.08    10642.16    395.90 o
  -7   7  13    16965.50    17116.61    814.59 o
  -5   7  13    27158.10    28304.53    620.07 o
  -3   7  13    12887.93    13016.64    472.61 o
  -1   7  13     2134.13     2150.03    275.47 o
   1   7  13    46467.25    47539.17   1056.34 o
   3   7  13    23266.87    22664.97    630.01 o
   5   7  13    14618.46    14974.52    581.67 o
 -22   8  13    10547.54    10742.81    661.57 o
 -20   8  13    11395.72    10764.71    636.68 o
 -18   8  13      673.31      668.78    269.66 o
 -16   8  13     1340.47     1355.01    256.65 o
 -14   8  13    42872.52    43336.11    962.43 o
 -12   8  13    25236.42    25615.24    643.15 o
 -10   8  13    34444.86    33466.02    727.38 o
  -8   8  13    52857.98    53404.29   1058.24 o
  -6   8  13      800.83      620.84    246.65 o
  -4   8  13     3578.58     3109.33    338.21 o
  -2   8  13    24300.07    23747.07    828.80 o
   0   8  13    32458.15    31952.25    812.43 o
   2   8  13     2536.92     2259.60    328.13 o
   4   8  13    61230.01    57777.80   1617.89 o
 -19   9  13    11697.48    11586.92    655.14 o
 -17   9  13    22656.87    22532.20    830.21 o
 -15   9  13      367.54      477.06    273.85 o
 -13   9  13     4630.69     4670.14    343.51 o
 -11   9  13     8700.59     9022.57    439.83 o
  -9   9  13     7311.19     6939.27    430.77 o
  -7   9  13     2154.74     1638.54    313.12 o
  -5   9  13    47154.04    46479.03   1619.88 o
  -3   9  13    15388.35    15546.28    723.88 o
  -1   9  13     7804.28     6945.39    444.96 o
   1   9  13    18336.44    18751.83    631.55 o
   3   9  13     3254.45     2638.41    327.87 o
 -18  10  13     3812.11     4456.49    463.51 o
 -16  10  13     4173.30     3690.78    376.70 o
 -14  10  13    36051.43    38035.55   1056.45 o
 -12  10  13     8041.98     8520.30    449.78 o
 -10  10  13    13564.46    14165.90    613.23 o
  -8  10  13    52814.61    53689.93   1250.33 o
  -6  10  13     2793.29     2489.82    356.59 o
  -4  10  13     2385.03     2398.59    427.96 o
  -2  10  13    28808.50    29195.59    842.86 o
   0  10  13    10582.60    10600.80    559.58 o
 -15  11  13     1089.01      877.04    301.20 o
 -13  11  13     3782.36     2929.86    474.81 o
 -11  11  13      880.18      711.72    280.55 o
  -9  11  13     5922.07     5721.41    499.85 o
  -7  11  13        2.31      -26.71    278.27 o
  -5  11  13    20188.34    20193.27    774.23 o
  -3  11  13     6391.64     6504.36    629.56 o
 -26   0  14    57325.65    58489.72   1365.60 o
 -24   0  14      843.12      612.38    345.43 o
 -22   0  14    40244.94    39608.65    926.65 o
 -20   0  14    49768.17    49736.24   1035.70 o
 -18   0  14    19603.19    20281.98    678.69 o
 -16   0  14     7990.56     8276.12    419.76 o
 -14   0  14    97987.09    95232.82   1742.44 o
 -12   0  14    31941.52    30834.17    750.46 o
 -10   0  14   110924.23   111982.13   1793.49 o
  -8   0  14    93696.67    92551.16   1604.28 o
  -6   0  14      111.59      200.06    213.64 o
  -4   0  14     5429.50     6604.17    441.76 o
  -2   0  14    59994.59    59108.29   1310.27 o
   0   0  14    83333.62    84645.85   1684.42 o
   2   0  14    31847.68    31622.82    911.52 o
   4   0  14    92744.18    90625.65   2017.55 o
   6   0  14     6061.31     6101.52    596.27 o
 -27   1  14     1611.42     1128.39    275.49 o
 -25   1  14     2994.16     2997.30    275.75 o
 -23   1  14     1045.91      834.35    210.93 o
 -21   1  14     1852.52     1503.30    192.93 o
 -19   1  14      214.77       48.63    135.54 o
 -17   1  14       11.74      -80.86    126.16 o
 -15   1  14     8197.78     7481.46    281.72 o
 -13   1  14     3842.45     3658.11    237.44 o
 -11   1  14     4895.33     4908.34    236.58 o
  -9   1  14     2443.58     2441.41    186.32 o
  -7   1  14      315.58      229.07    141.34 o
  -5   1  14      408.25      423.89    141.17 o
  -3   1  14      203.34      132.08    145.51 o
  -1   1  14     4740.09     4620.82    332.68 o
   1   1  14     2075.61     2547.54    202.81 o
   3   1  14      536.48      273.38    167.01 o
   5   1  14     6752.36     6389.42    441.58 o
   7   1  14     1548.79     1293.59    280.08 o
 -26   2  14    58455.68    61042.98   1332.60 o
 -24   2  14     1713.72     1197.70    235.61 o
 -22   2  14    25752.45    25583.70    544.80 o
 -20   2  14    51064.16    50390.60    882.28 o
 -18   2  14    11286.01    11620.37    362.84 o
 -16   2  14    12115.01    12107.68    385.58 o
 -14   2  14   117065.58   113212.09   1407.84 o
 -12   2  14    19802.77    19176.16    442.06 o
 -10   2  14    44540.66    46812.32    749.66 o
  -8   2  14    85784.96    86778.28   1134.90 o
  -6   2  14    13083.56    13127.94    397.38 o
  -4   2  14    20516.90    21088.68    471.22 o
  -2   2  14    71330.27    70993.19   1009.22 o
   0   2  14    33100.61    33698.66    590.91 o
   2   2  14    25994.79    25422.84    672.73 o
   4   2  14    60671.41    61068.17    961.27 o
   6   2  14    12392.17    13079.64    568.88 o
   8   2  14    12009.32    11884.48    759.63 o
 -25   3  14    12825.28    13727.27    494.82 o
 -23   3  14     2170.36     1468.06    225.58 o
 -21   3  14      932.36      668.69    173.83 o
 -19   3  14        2.34      -48.73    148.53 o
 -17   3  14     1284.05     1276.14    182.95 o
 -15   3  14    12276.61    12394.04    417.07 o
 -13   3  14    13579.18    13069.94    446.13 o
 -11   3  14    33718.30    33581.32    645.63 o
  -9   3  14      765.36      647.95    158.77 o
  -7   3  14     4633.84     4685.35    272.03 o
  -5   3  14     1816.44     1874.68    191.46 o
  -3   3  14     2174.12     2089.90    191.71 o
  -1   3  14     2019.14     2043.11    185.75 o
   1   3  14    17343.65    16988.34    472.49 o
   3   3  14     7814.44     8469.00    339.75 o
   5   3  14    17681.04    17837.15    584.84 o
   7   3  14     2884.15     2732.50    343.62 o
 -26   4  14    24923.52    25808.20    737.75 o
 -24   4  14    14255.55    14487.85    611.05 o
 -22   4  14     8875.40     9267.42    427.84 o
 -20   4  14    60122.66    59040.32    941.51 o
 -18   4  14     8182.97     8527.65    506.39 o
 -16   4  14    50108.62    49487.34    921.14 o
 -14   4  14    52323.56    52972.66   1024.97 o
 -12   4  14    18627.10    19156.85    484.46 o
 -10   4  14     4953.20     5127.74    281.24 o
  -8   4  14    94134.01    91242.98   1348.31 o
  -6   4  14    60062.77    59673.11   1016.47 o
  -4   4  14    44847.46    43821.40    743.35 o
  -2   4  14    95285.44    94109.53   1264.15 o
   0   4  14      867.44      959.07    165.58 o
   2   4  14    12043.89    12609.18    492.86 o
   4   4  14    30443.96    29947.00    639.25 o
   6   4  14    20854.45    20622.02    615.60 o
 -25   5  14     5354.56     5211.78    441.45 o
 -23   5  14     8213.16     7465.01    495.82 o
 -21   5  14      303.20      -42.29    207.88 o
 -19   5  14     2709.21     2351.51    260.63 o
 -17   5  14    12679.31    13199.55    484.21 o
 -15   5  14     4755.98     4574.18    297.71 o
 -13   5  14     9593.25     9478.26    391.08 o
 -11   5  14    17131.81    17656.10    469.57 o
  -9   5  14     2095.08     1938.02    205.36 o
  -7   5  14     4554.27     4480.54    292.62 o
  -5   5  14    15218.98    16165.80    513.83 o
  -3   5  14     3446.45     3165.18    243.73 o
  -1   5  14     7711.47     8175.86    367.72 o
   1   5  14    20433.31    21469.29    717.60 o
   3   5  14     4186.29     4393.33    326.61 o
   5   5  14     3483.68     3736.37    364.44 o
 -24   6  14     8761.96     9488.05    629.38 o
 -22   6  14     6727.07     6494.81    460.16 o
 -20   6  14    52684.74    54616.35   1087.94 o
 -18   6  14     3263.53     3114.51    286.33 o
 -16   6  14    34016.37    33865.90    711.71 o
 -14   6  14    36712.65    36348.73    805.12 o
 -12   6  14     8401.57     7763.46    363.98 o
 -10   6  14      792.60      439.14    188.75 o
  -8   6  14    77683.12    76481.84   1206.38 o
  -6   6  14    46091.15    45113.05    832.56 o
  -4   6  14    43654.21    44429.65    811.92 o
  -2   6  14    71578.66    70884.13   1335.12 o
   0   6  14      729.64      417.27    236.94 o
   2   6  14     5041.52     5063.11    395.01 o
   4   6  14    24424.78    23503.31    963.48 o
 -23   7  14    20919.03    22092.16    911.66 o
 -21   7  14     7259.17     7302.83    561.08 o
 -19   7  14    12104.64    11745.71    525.17 o
 -17   7  14    30715.70    30827.95    697.60 o
 -15   7  14      307.42      436.86    190.64 o
 -13   7  14      635.26      526.69    186.89 o
 -11   7  14     3597.34     3894.30    277.71 o
  -9   7  14    13218.97    13237.67    494.49 o
  -7   7  14     8662.69     8746.05    398.69 o
  -5   7  14    59348.15    61391.60   1033.40 o
  -3   7  14     8946.66     8864.59    387.54 o
  -1   7  14    29661.84    30487.09    715.94 o
   1   7  14     7936.07     8155.91    405.72 o
   3   7  14      375.59      332.62    220.74 o
 -20   8  14    20302.25    20570.68    875.72 o
 -18   8  14     5825.01     5613.61    402.80 o
 -16   8  14     5207.02     5714.32    389.65 o
 -14   8  14    27596.75    27714.43    700.90 o
 -12   8  14     8169.10     7920.08    432.08 o
 -10   8  14     9186.56     9702.16    495.20 o
  -8   8  14    32824.93    32443.19    801.07 o
  -6   8  14     4860.37     4979.87    365.81 o
  -4   8  14    10690.03    10732.38    493.40 o
  -2   8  14    26547.42    26975.19   1270.91 o
   0   8  14     6742.34     6804.46    656.68 o
   2   8  14     3849.46     4057.16    409.10 o
 -19   9  14    12909.88    13601.68    723.81 o
 -17   9  14    23901.77    23661.48    987.96 o
 -15   9  14      117.66       21.16    228.15 o
 -13   9  14     1867.78     1752.02    319.87 o
 -11   9  14    17048.32    17103.11    674.68 o
  -9   9  14    21515.32    21677.45    721.29 o
  -7   9  14    10302.65     9764.06    503.83 o
  -5   9  14    46516.24    49033.01   1142.94 o
  -3   9  14     6024.59     5607.26    563.54 o
  -1   9  14    21108.07    21171.26    707.48 o
 -16  10  14      111.06       95.11    271.68 o
 -14  10  14    14761.01    14893.12    666.33 o
 -12  10  14     3866.73     3419.64    384.24 o
 -10  10  14    20455.27    20443.27    896.16 o
  -8  10  14    14808.84    14815.30    748.04 o
  -6  10  14      795.46      737.66    313.16 o
  -4  10  14       11.21      -52.38    268.80 o
  -2  10  14     5500.39     5999.18    466.40 o
  -9  11  14     8510.64     9331.64    605.59 o
 -25   1  15    12306.47    11802.39    547.37 o
 -23   1  15    78226.59    77954.43   1337.53 o
 -21   1  15    20292.13    19108.13    624.01 o
 -19   1  15    72472.90    72926.73   1072.78 o
 -17   1  15    71676.84    68867.38   1035.38 o
 -15   1  15     1750.84     1648.72    204.77 o
 -13   1  15    28833.06    28536.30    599.18 o
 -11   1  15    69507.36    68025.09    955.78 o
  -9   1  15    40080.06    39839.65   1161.61 o
  -7   1  15    46729.11    46011.78    799.38 o
  -5   1  15   110453.49   113239.70   1505.72 o
  -3   1  15     2039.08     2289.65    222.06 o
  -1   1  15    37615.41    38347.94    705.28 o
   1   1  15    40454.78    39930.72    704.14 o
   3   1  15     8808.57     8870.38    381.50 o
   5   1  15     1618.50     1755.88    329.06 o
 -26   2  15      130.66      263.21    245.25 o
 -24   2  15     5917.44     6163.25    479.13 o
 -22   2  15      820.95      924.08    219.01 o
 -20   2  15    15577.60    15167.85    498.60 o
 -18   2  15     1195.59      857.31    194.42 o
 -16   2  15     6447.40     6355.41    321.14 o
 -14   2  15      852.82      826.06    178.24 o
 -12   2  15      419.98      397.26    152.35 o
 -10   2  15      113.76      260.08    168.06 o
  -8   2  15    16643.23    16214.01    491.35 o
  -6   2  15     4991.18     5139.21    286.43 o
  -4   2  15    17557.71    17987.17    450.83 o
  -2   2  15     1227.35     1409.44    178.91 o
   0   2  15    10006.60    10531.62    356.55 o
   2   2  15      380.78      368.19    176.96 o
   4   2  15      350.30      222.70    219.51 o
   6   2  15     7393.35     8361.27    528.45 o
 -25   3  15    20460.30    20472.61    718.14 o
 -23   3  15    35974.43    36529.78    926.61 o
 -21   3  15     2177.86     1968.33    268.97 o
 -19   3  15    22266.51    21608.51    532.40 o
 -17   3  15    61381.45    60163.82    969.98 o
 -15   3  15    14500.67    14314.06    605.48 o
 -13   3  15    38457.23    37767.59    725.43 o
 -11   3  15    76018.29    75213.00   1113.20 o
  -9   3  15     2296.52     2568.09    246.67 o
  -7   3  15    36440.75    36739.14   1109.25 o
  -5   3  15    86241.23    83465.15   1251.87 o
  -3   3  15    14361.43    14304.08    435.76 o
  -1   3  15    18247.83    18857.58    449.01 o
   1   3  15    59975.62    61084.80   1162.25 o
   3   3  15    13879.70    13942.37    526.07 o
   5   3  15    16169.99    15833.72    692.79 o
 -24   4  15     3479.43     3997.17    397.95 o
 -22   4  15     2312.35     2935.52    374.59 o
 -20   4  15    22250.41    22723.89    609.41 o
 -18   4  15        0.16      -83.15    175.44 o
 -16   4  15    13794.62    13990.51    497.53 o
 -14   4  15     1754.67     1674.68    218.16 o
 -12   4  15     3055.93     2910.47    248.12 o
 -10   4  15        8.86      -61.97    162.76 o
  -8   4  15    28361.10    27846.88    637.19 o
  -6   4  15     2071.96     2345.89    236.50 o
  -4   4  15    17177.92    17512.96    478.58 o
  -2   4  15     5102.73     5503.34    302.27 o
   0   4  15     2407.96     2535.51    255.94 o
   2   4  15      527.62      377.93    181.58 o
   4   4  15     2384.87     2170.76    310.29 o
 -23   5  15    10171.95     9382.69    550.57 o
 -21   5  15     1026.83      733.86    248.39 o
 -19   5  15     4308.02     3537.55    304.46 o
 -17   5  15    48304.77    46809.68    872.08 o
 -15   5  15    15104.79    15315.23    509.51 o
 -13   5  15    42901.93    42949.93    900.96 o
 -11   5  15    86314.53    85341.40   1344.37 o
  -9   5  15      353.49      303.62    182.98 o
  -7   5  15    19149.36    18115.15    510.21 o
  -5   5  15    19917.19    19242.22    515.83 o
  -3   5  15    20124.89    20976.01    529.09 o
  -1   5  15     7670.83     7349.50    380.51 o
   1   5  15    86786.51    86291.95   1477.10 o
   3   5  15     9065.40    10453.89    420.93 o
 -22   6  15     8230.39     8296.71    587.90 o
 -20   6  15     4557.47     5510.57    369.18 o
 -18   6  15     5913.90     5984.50    362.35 o
 -16   6  15     3090.35     3145.56    351.51 o
 -14   6  15    33445.21    32752.91    699.15 o
 -12   6  15     6425.25     6537.27    378.34 o
 -10   6  15    12313.78    11681.13    479.20 o
  -8   6  15    11040.15    11603.71    466.49 o
  -6   6  15     2379.24     2575.10    257.85 o
  -4   6  15     5773.94     5939.94    333.73 o
  -2   6  15    17741.70    18682.90    561.24 o
   0   6  15     4173.18     4123.56    313.35 o
   2   6  15     4987.19     5088.59    334.80 o
 -21   7  15      211.56     -161.49    252.20 o
 -19   7  15     4838.25     5366.10    446.34 o
 -17   7  15    37933.94    36712.14    942.44 o
 -15   7  15     8928.29     9266.43    428.99 o
 -13   7  15    25876.11    26273.99    733.23 o
 -11   7  15    46911.24    47707.95    934.92 o
  -9   7  15      109.25      189.27    189.20 o
  -7   7  15     5081.36     4839.24    329.92 o
  -5   7  15    22215.60    22627.95    580.30 o
  -3   7  15     9218.23     9180.44    548.12 o
  -1   7  15     6559.60     6479.81    389.04 o
   1   7  15    38933.07    38143.85   1270.04 o
 -20   8  15     5898.52     5403.27    513.12 o
 -18   8  15    16849.45    17737.66    665.03 o
 -16   8  15     2137.03     2370.52    314.64 o
 -14   8  15    41123.89    42698.72    915.95 o
 -12   8  15     6811.18     6296.35    393.43 o
 -10   8  15    29335.28    30617.19    729.05 o
  -8   8  15    14975.93    14736.17    609.79 o
  -6   8  15      107.58      330.16    223.57 o
  -4   8  15      411.03      318.63    235.39 o
  -2   8  15    33011.10    32107.41    829.54 o
   0   8  15    24443.43    24793.62    679.34 o
 -17   9  15    17801.87    17795.60    729.96 o
 -15   9  15      196.98      -98.06    269.26 o
 -13   9  15     4263.49     3762.00    390.91 o
 -11   9  15     7991.91     7443.60    478.63 o
  -9   9  15     6573.81     6532.44    447.50 o
  -7   9  15    12002.59    11966.12    568.21 o
  -5   9  15    24665.75    24179.94    713.18 o
  -3   9  15     2124.89     2156.20    312.27 o
 -12  10  15     6558.40     7165.60    689.69 o
 -10  10  15    17805.14    17804.81    802.20 o
  -8  10  15    21077.81    21440.18    805.98 o
 -24   0  16      703.37      238.07    324.56 o
 -22   0  16    22540.53    21229.65    923.12 o
 -20   0  16    36028.63    36213.83   1007.64 o
 -18   0  16    13273.98    13275.06    656.49 o
 -16   0  16    30873.15    31240.29    891.48 o
 -14   0  16   132910.92   130760.94   2267.20 o
 -12   0  16       48.78      363.98    303.34 o
 -10   0  16    90453.50    89216.82   2439.85 o
  -8   0  16    47147.60    44599.59   1205.27 o
  -6   0  16     1962.93     1665.16    321.22 o
  -4   0  16    11259.98    11479.22   1159.73 o
  -2   0  16   102002.97   100571.02   2816.15 o
   0   0  16    20622.12    21083.54    717.60 o
   2   0  16    60829.73    59386.18   2217.62 o
   4   0  16    50977.34    50886.80   1993.00 o
 -25   1  16     1091.73      508.53    296.78 o
 -23   1  16      240.89      129.99    230.54 o
 -21   1  16       68.20      -28.27    188.46 o
 -19   1  16      298.75       93.46    175.75 o
 -17   1  16     4966.07     4658.12    294.45 o
 -15   1  16     4203.67     3727.45    264.29 o
 -13   1  16     4116.18     3274.01    290.65 o
 -11   1  16     1291.74     1424.24    224.27 o
  -9   1  16      967.96      967.65    222.22 o
  -7   1  16       46.19     -103.30    162.45 o
  -5   1  16      722.12      752.23    193.31 o
  -3   1  16     1958.11     1841.26    224.52 o
  -1   1  16     1187.56     1086.85    199.96 o
   1   1  16     1869.87     2356.89    249.87 o
   3   1  16        2.55       85.76    294.56 o
 -24   2  16       50.90       96.46    231.14 o
 -22   2  16    23966.03    24197.19    592.13 o
 -20   2  16    54913.27    54593.04    912.58 o
 -18   2  16     3953.47     4187.22    292.08 o
 -16   2  16    24685.83    25382.10    564.75 o
 -14   2  16   102260.20   100126.77   1414.91 o
 -12   2  16      261.89      459.17    198.08 o
 -10   2  16    45846.89    45424.88    879.41 o
  -8   2  16    59362.30    58776.09   1019.21 o
  -6   2  16     4918.23     4548.02    305.31 o
  -4   2  16    15626.87    16031.19    566.19 o
  -2   2  16    80344.20    81557.64   1222.19 o
   0   2  16     4534.03     4447.96    306.18 o
   2   2  16    29623.30    29267.83   1135.99 o
 -23   3  16      214.75     -101.60    233.42 o
 -21   3  16     1573.13     1911.84    252.15 o
 -19   3  16     1808.41     1956.19    241.14 o
 -17   3  16    21779.35    21755.46    849.75 o
 -15   3  16     4528.53     4880.00    381.26 o
 -13   3  16    15854.44    15966.01    571.78 o
 -11   3  16    10974.24    11257.61    489.18 o
  -9   3  16     1844.43     1801.37    239.48 o
  -7   3  16      468.85      264.34    178.77 o
  -5   3  16       81.32      -99.73    162.60 o
  -3   3  16     5174.53     5039.63    307.88 o
  -1   3  16     1374.57     1346.96    228.66 o
   1   3  16    21267.26    21767.18    566.54 o
   3   3  16      481.61       14.46    250.96 o
 -24   4  16     3322.76     4016.38    466.87 o
 -22   4  16    27886.67    29146.82    839.32 o
 -20   4  16    50244.61    49022.14    934.04 o
 -18   4  16       18.70     -125.28    193.31 o
 -16   4  16    41042.55    38689.48    780.05 o
 -14   4  16    22320.32    22462.40    625.09 o
 -12   4  16    10277.46    10160.91    457.20 o
 -10   4  16     8438.78     8151.84    404.84 o
  -8   4  16    69962.16    69983.22   1157.64 o
  -6   4  16     6560.13     6648.65    352.03 o
  -4   4  16    46417.43    47172.79    860.86 o
  -2   4  16    35524.61    36155.57   1081.24 o
   0   4  16     3437.80     3757.43    301.53 o
   2   4  16     8571.65     9177.93    427.71 o
 -23   5  16     8229.39     8403.19    610.30 o
 -21   5  16     2801.61     2515.71    315.36 o
 -19   5  16     1840.58     1476.57    256.95 o
 -17   5  16    17704.21    18827.83    590.74 o
 -15   5  16      934.54      959.17    241.69 o
 -13   5  16    11524.29    11078.13    512.89 o
 -11   5  16    14569.00    14306.04    539.56 o
  -9   5  16      195.29      122.97    184.73 o
  -7   5  16     5533.26     6125.44    356.94 o
  -5   5  16    12810.81    13463.49    494.30 o
  -3   5  16     3104.22     2569.00    259.56 o
  -1   5  16     4364.89     4768.89    350.53 o
   1   5  16    10170.21     9913.57    441.37 o
 -22   6  16    13453.34    14564.25    765.62 o
 -20   6  16    37098.02    37866.92    824.81 o
 -18   6  16     1495.95     1496.39    263.96 o
 -16   6  16    22939.67    22851.02    670.66 o
 -14   6  16     8981.87     9245.05    465.49 o
 -12   6  16     7694.44     7957.61    427.02 o
 -10   6  16     3223.08     3280.89    295.59 o
  -8   6  16    63831.52    64833.20   1116.97 o
  -6   6  16     3314.97     3451.53    364.68 o
  -4   6  16    38474.31    38400.06    809.11 o
  -2   6  16    26103.44    26346.78    777.92 o
   0   6  16     2007.52     2426.98    316.21 o
 -19   7  16    24943.66    25332.87    676.71 o
 -17   7  16    20606.26    19479.50    695.66 o
 -15   7  16      136.00      461.61    230.57 o
 -13   7  16     1395.34     1044.35    252.36 o
 -11   7  16    21172.17    21914.60    629.61 o
  -9   7  16     6343.32     6584.46    395.24 o
  -7   7  16     9769.64     9923.33    456.98 o
  -5   7  16    45234.48    45010.15    885.00 o
  -3   7  16       68.32      312.98    230.27 o
  -1   7  16     5499.36     5708.70    389.46 o
 -18   8  16     1550.23     1297.13    338.16 o
 -16   8  16     7884.05     7466.47    462.30 o
 -14   8  16    15152.28    14175.13    585.89 o
 -12   8  16     2063.21     1945.99    291.77 o
 -10   8  16    14083.07    13653.38    553.49 o
  -8   8  16    23868.26    23111.80    888.92 o
  -6   8  16     5365.50     4967.84    394.79 o
  -4   8  16     6825.34     6834.80    441.15 o
 -13   9  16     2994.15     2846.61    423.51 o
 -11   9  16    32871.85    35099.33   1447.75 o
  -9   9  16     8664.31     9907.48    613.16 o
 -23   1  17    67584.34    67402.51   1246.12 o
 -21   1  17      121.80      174.25    199.61 o
 -19   1  17    43948.70    42824.09    791.47 o
 -17   1  17    17418.51    17817.80    638.81 o
 -15   1  17     1708.91     1927.48    266.37 o
 -13   1  17    17306.08    17088.16    599.52 o
 -11   1  17    80693.02    82001.96   1494.02 o
  -9   1  17    12043.95    11638.39    481.53 o
  -7   1  17    64502.71    64737.56   1098.96 o
  -5   1  17    60461.50    60132.79   1029.93 o
  -3   1  17        3.18      133.91    183.93 o
  -1   1  17    31728.92    30439.54    872.62 o
   1   1  17    19978.23    20400.67    601.02 o
 -24   2  17     1602.25     1487.10    339.75 o
 -22   2  17     9732.54     9249.92    493.57 o
 -20   2  17     4283.10     3399.44    296.04 o
 -18   2  17      439.73      489.37    212.15 o
 -16   2  17      173.57      332.51    212.93 o
 -14   2  17      262.81       28.36    192.81 o
 -12   2  17     7942.50     6960.27    398.23 o
 -10   2  17      242.12      394.62    203.46 o
  -8   2  17    27001.04    26931.44    938.17 o
  -6   2  17      191.34      129.77    183.79 o
  -4   2  17    11178.60    11680.55    454.83 o
  -2   2  17      111.14       98.63    182.97 o
   0   2  17        2.06     -167.07    199.51 o
 -23   3  17    22759.44    22634.21    702.98 o
 -21   3  17     1165.06     1393.35    260.42 o
 -19   3  17    22750.88    22369.74    568.12 o
 -17   3  17    53270.02    52435.65   1045.00 o
 -15   3  17     1330.75      970.15    244.18 o
 -13   3  17    38939.58    39498.33    851.02 o
 -11   3  17    40650.69    40662.88    853.96 o
  -9   3  17     1347.71     1122.31    237.63 o
  -7   3  17    27007.50    27039.74    760.40 o
  -5   3  17    43462.83    42703.10    834.67 o
  -3   3  17     3605.12     3771.02    292.31 o
  -1   3  17    30206.44    30663.33    725.62 o
 -22   4  17    13285.94    14103.48    609.00 o
 -20   4  17    12028.18    11614.52    506.12 o
 -18   4  17      288.63      532.51    242.53 o
 -16   4  17     5621.80     6165.73    482.01 o
 -14   4  17     4009.15     4293.40    348.09 o
 -12   4  17     8912.58     8860.25    444.99 o
 -10   4  17     2024.61     2051.22    267.75 o
  -8   4  17    26901.55    24447.16    631.87 o
  -6   4  17        0.72      -41.62    187.45 o
  -4   4  17    13684.89    14532.18    514.88 o
  -2   4  17     2733.62     2849.37    308.23 o
   0   4  17     1687.64     1945.63    271.04 o
 -21   5  17     2354.81     2000.02    473.63 o
 -19   5  17    15284.20    14426.28    609.90 o
 -17   5  17    67208.10    68197.83   1341.81 o
 -15   5  17     4055.96     4286.51    346.00 o
 -13   5  17    47995.92    49549.13    990.74 o
 -11   5  17    19564.45    19844.11    608.20 o
  -9   5  17      113.18       20.69    198.47 o
  -7   5  17    12000.67    12751.70    509.86 o
  -5   5  17    29386.04    29485.61    686.73 o
  -3   5  17    15182.64    15556.81    593.51 o
 -20   6  17    14689.48    13934.30    688.19 o
 -18   6  17     2724.57     2518.55    332.15 o
 -16   6  17    16028.20    16391.84    636.78 o
 -14   6  17    20161.54    22151.21    782.93 o
 -12   6  17       16.45      113.82    214.22 o
 -10   6  17    14407.20    13013.21    534.40 o
  -8   6  17     7097.70     7646.74    415.46 o
  -6   6  17     4204.78     3927.12    328.40 o
  -4   6  17     4053.56     4480.67    372.31 o
 -17   7  17    36429.07    37855.73    918.23 o
 -15   7  17     1303.06     1400.50    279.25 o
 -13   7  17    21523.76    23224.13    680.68 o
 -11   7  17    20618.34    19611.36    643.61 o
  -9   7  17      264.99      363.89    227.38 o
  -7   7  17     8431.85     8827.90    455.07 o
  -5   7  17    25359.91    25459.57    914.02 o
 -12   8  17      683.85      347.79    280.66 o
 -10   8  17    22646.70    22562.40    729.52 o
 -22   0  18    11177.72    11036.81    776.11 o
 -20   0  18    31963.43    33500.86   1183.31 o
 -18   0  18     9820.04    11857.67    774.76 o
 -16   0  18    43270.30    45904.55   1620.98 o
 -14   0  18    62732.08    61583.21   1614.35 o
 -12   0  18      347.38      690.65    326.80 o
 -10   0  18    39518.23    39512.57   1598.83 o
  -8   0  18    14337.74    14535.81   1021.52 o
  -6   0  18    13907.53    13437.65    722.10 o
  -4   0  18    10504.59    11145.96    763.51 o
  -2   0  18    90022.32    89792.93   2309.49 o
 -21   1  18       45.40      -72.50    228.93 o
 -19   1  18     1048.22      448.10    240.30 o
 -17   1  18     5514.09     5122.83    379.43 o
 -15   1  18      362.84      117.64    216.13 o
 -13   1  18     4904.81     4056.45    341.08 o
 -11   1  18        1.56      -56.78    199.84 o
  -9   1  18       33.39      -96.89    192.51 o
  -7   1  18      754.13      589.40    209.41 o
  -5   1  18      587.90      579.39    264.83 o
  -3   1  18      996.38     1069.91    230.55 o
 -22   2  18    20836.31    20131.27    809.18 o
 -20   2  18    32620.53    32446.85    821.24 o
 -18   2  18     5169.49     4481.93    374.01 o
 -16   2  18    43227.55    42506.19    930.29 o
 -14   2  18    44790.80    44277.21   1222.85 o
 -12   2  18       16.30     -167.31    197.64 o
 -10   2  18    27889.11    27613.54    698.21 o
  -8   2  18    38914.85    36542.21    820.67 o
  -6   2  18     4857.37     4327.02    392.68 o
  -4   2  18    19023.07    18974.62    627.07 o
  -2   2  18    52702.65    53180.93   1081.34 o
 -21   3  18     1669.26     1273.13    293.72 o
 -19   3  18     1006.34      580.94    262.70 o
 -17   3  18    13946.84    13294.02    570.47 o
 -15   3  18       37.57       85.79    219.13 o
 -13   3  18    13732.17    13228.34    553.23 o
 -11   3  18      490.81      379.68    220.51 o
  -9   3  18      627.99      499.00    217.07 o
  -7   3  18      350.81      141.22    199.66 o
  -5   3  18     7734.04     7480.20    398.86 o
  -3   3  18     4633.07     4832.69    392.60 o
 -20   4  18    37280.38    36642.93    996.26 o
 -18   4  18     1679.76     1408.93    291.59 o
 -16   4  18    20714.54    21341.10    693.77 o
 -14   4  18    25502.71    24377.39    683.52 o
 -12   4  18     5241.29     4631.33    358.39 o
 -10   4  18    24843.24    25608.53    721.18 o
  -8   4  18    55832.18    56503.12   1050.77 o
  -6   4  18      418.57      472.43    221.52 o
  -4   4  18    38766.52    38390.31    889.61 o
 -19   5  18     9436.87     9241.97    643.89 o
 -17   5  18    15401.50    16422.35    647.21 o
 -15   5  18        2.20       89.40    223.46 o
 -13   5  18     6342.69     6422.25    432.25 o
 -11   5  18     6146.64     6398.73    408.37 o
  -9   5  18      361.90     -268.07    209.11 o
  -7   5  18     7314.14     7113.45    406.97 o
  -5   5  18    15686.71    15804.92    717.91 o
 -16   6  18     9863.20     9495.42    564.91 o
 -14   6  18    18621.33    18671.58    679.41 o
 -12   6  18     5317.19     4994.49    378.77 o
 -10   6  18    17915.20    16465.65    614.19 o
  -8   6  18    41496.41    41471.35    948.86 o
 -19   1  19    20608.00    19061.10    703.17 o
 -17   1  19    20781.34    18605.38    684.91 o
 -15   1  19      518.91      577.34    250.17 o
 -13   1  19    23278.98    22808.42    660.37 o
 -11   1  19    77891.02    75146.26   1298.63 o
  -9   1  19     1100.01     1194.24    262.06 o
  -7   1  19    38122.02    36618.04    808.96 o
 -18   2  19      247.19     -229.70    220.45 o
 -16   2  19     1304.27      702.94    302.58 o
 -14   2  19      794.19      656.07    252.01 o
 -12   2  19     3900.29     3797.71    406.75 o
 -10   2  19     2385.99     1951.16    342.91 o
  -8   2  19     2568.84     2867.92    357.51 o
  -6   2  19     3421.69     3240.10    313.21 o
 -17   3  19    36957.38    34227.39   1133.60 o
 -15   3  19      154.19      456.71    241.32 o
 -13   3  19    23956.04    22423.96    674.38 o
 -11   3  19    28076.70    28551.34    954.00 o
  -9   3  19      760.38      804.06    245.81 o
  -7   3  19    25057.25    25590.30    893.71 o
 -16   4  19      271.26       71.18    273.85 o
 -14   4  19     5167.72     5019.71    388.85 o
 -12   4  19     5316.65     5711.19    402.02 o
 -10   4  19    12490.26    12845.86    549.67 o
 
